# Supplementary material for: Association between distributed leadership and teachers’ organizational commitment: Evidence from public and private schools in the United Arab Emirates
Source: PLoS One. 2026 Jun 23;21(6):e0351540. doi: 10.1371/journal.pone.0351540 (PMC13289934; doi:10.1371/journal.pone.0351540)
Supplement: S1 Data — (XLSX) [file pone.0351540.s001.xlsx]

## Sheet: Sheet1
ID	Start time	Completion time	Email	Gender	Nationality	City You work in	Highest Qualification	Number of years of teaching experience	Current field of teaching (mark where applicable)	School Type	AC1	AC2	AC3	AC4	AC5	AC6	CC7	CC8	CC9	CC10	CC11	CC12	NC13	NC14	NC15	NC16	NC17	NC18	DL1	DL2	DL3	DL4	DL5	DL6	DL7	DL8	DL9	DL10
1	2024-01-29 13:48:58	2024-01-29 13:57:20	anonymous	0	2	5	1	2	1	1	2	1	5	6	3	3	5	2	5	1	2	1	6	1	3	4	6	4	3	5	3	4	3	3	2	3	2	2
2	2024-01-29 14:30:54	2024-01-29 14:35:44	anonymous	0	1	5	0	1	0	1	4	1	6	6	4	2	4	6	6	6	6	6	2	7	7	5	7	4	3	5	5	5	5	4	4	5	5	4
3	2024-01-29 14:26:02	2024-01-29 14:42:01	anonymous	0	2	5	2	2	0	1	3	6	5	5	6	1	6	2	6	6	2	7	5	2	6	4	3	2	1	1	5	5	2	2	2	1	1	1
4	2024-01-29 14:44:25	2024-01-29 14:47:31	anonymous	0	2	5	2	1	2	1	4	6	4	6	4	4	4	4	4	4	4	4	6	4	3	4	4	4	5	5	5	5	3	3	5	5	5	5
5	2024-01-29 14:49:30	2024-01-29 14:54:01	anonymous	0	1	5	0	1	0	1	6	5	1	1	2	6	5	2	1	1	2	1	2	6	5	7	7	7	2	5	3	2	5	3	2	4	1	3
6	2024-01-29 14:49:46	2024-01-29 14:55:26	anonymous	0	1	5	0	2	0	1	4	6	1	2	2	2	6	6	6	6	6	2	2	6	6	6	6	6	5	5	5	5	5	5	5	5	5	5
7	2024-01-29 14:50:25	2024-01-29 14:57:14	anonymous	0	1	5	0	2	0	1	7	7	1	1	1	7	7	7	7	6	6	2	1	7	7	7	7	7	5	5	5	5	5	5	5	5	5	5
8	2024-01-29 14:53:54	2024-01-29 14:59:53	anonymous	0	2	5	0	2	2	1	6	5	2	3	3	4	6	7	6	3	3	3	2	6	6	7	7	5	4	5	5	4	5	4	5	5	5	4
9	2024-01-29 14:54:50	2024-01-29 15:00:35	anonymous	0	1	5	0	5	0	1	6	7	1	1	1	7	2	4	6	3	6	4	2	2	6	7	6	7	4	5	5	4	4	3	5	5	5	5
10	2024-01-29 14:55:10	2024-01-29 15:00:37	anonymous	0	2	5	0	2	0	1	2	6	2	4	2	5	2	5	6	2	6	4	2	7	7	6	6	4	3	5	5	3	4	3	3	3	3	3
11	2024-01-29 14:52:42	2024-01-29 15:02:53	anonymous	0	1	5	0	4	0	1	4	2	4	5	3	4	6	6	6	6	4	2	2	6	6	6	6	6	3	5	3	3	2	2	3	2	2	3
12	2024-01-29 14:55:20	2024-01-29 15:05:53	anonymous	0	1	5	0	1	0	1	3	6	1	1	1	7	6	6	6	5	6	6	1	6	7	7	7	7	4	4	4	4	4	4	4	4	5	4
13	2024-01-29 19:36:17	2024-01-29 19:43:13	anonymous	0	1	5	1	2	0	1	4	3	3	3	1	4	4	7	4	1	7	3	3	4	4	6	4	4	2	5	3	4	2	1	4	3	3	3
14	2024-01-29 19:45:29	2024-01-29 19:57:26	anonymous	0	1	5	0	5	3	1	5	6	1	2	2	6	6	5	6	2	6	2	4	5	6	6	6	6	1	3	2	3	4	4	2	5	4	2
15	2024-01-30 10:05:05	2024-01-30 10:12:55	anonymous	0	2	5	2	5	3	1	4	4	4	6	7	4	7	2	5	6	6	5	2	5	7	4	2	2	1	1	1	1	4	5	1	5	2	1
16	2024-01-30 10:55:20	2024-01-30 10:58:12	anonymous	0	2	5	0	2	4	1	2	2	2	3	3	4	6	6	7	3	1	2	1	6	6	6	6	5	4	4	4	4	4	4	4	4	3	4
17	2024-01-30 10:56:59	2024-01-30 11:02:19	anonymous	0	2	5	1	5	3	1	7	5	6	2	3	5	3	4	2	2	2	6	3	2	1	5	5	5	3	3	2	4	4	4	4	4	4	3
18	2024-01-30 10:53:54	2024-01-30 11:23:00	anonymous	0	2	5	0	1	3	1	4	5	2	2	3	5	6	3	5	4	2	2	2	5	5	5	5	5	3	4	4	3	4	4	3	4	3	4
19	2024-01-30 11:13:40	2024-01-30 11:27:17	anonymous	1	1	5	3	5	4	0	1	1	1	1	1	1	1	1	1	1	1	1	1	1	1	1	1	4	4	4	4	1	3	4	5	5	5	5
20	2024-01-30 11:28:59	2024-01-30 11:37:45	anonymous	0	2	5	0	5	2	1	6	2	2	2	2	6	4	4	4	3	2	4	4	4	2	3	5	6	4	4	4	4	5	4	4	5	4	4
21	2024-01-30 12:48:22	2024-01-30 12:51:24	anonymous	0	2	5	0	3	1	1	2	3	3	2	2	5	4	6	6	2	2	2	2	2	2	2	5	2	4	5	5	4	4	4	4	4	4	4
22	2024-02-01 07:18:10	2024-02-01 07:28:02	anonymous	0	1	5	0	4	0	1	4	5	4	5	2	7	5	6	6	6	5	5	2	6	6	5	6	6	2	3	3	4	4	3	3	4	5	4
23	2024-02-08 14:20:54	2024-02-08 14:27:42	anonymous	1	2	4	3	5	3	1	1	1	1	1	1	1	1	1	4	4	4	4	4	4	4	4	4	4	1	1	1	1	1	1	1	1	1	1
24	2024-02-08 14:28:23	2024-02-08 14:40:48	anonymous	1	0	5	1	0	3	1	5	1	2	1	1	3	1	4	2	2	1	1	1	1	1	1	1	1	1	1	1	1	1	1	1	1	1	1
25	2024-02-09 13:02:07	2024-02-09 13:05:57	anonymous	0	1	4	2	2	3	0	2	5	2	2	2	6	2	2	2	2	6	2	2	6	2	6	2	5	3	5	4	4	4	4	4	4	4	4
26	2024-02-14 11:49:38	2024-02-14 11:54:34	anonymous	0	1	5	0	3	2	1	6	7	1	1	2	5	6	5	7	7	4	6	3	6	6	6	7	4	3	4	5	4	3	4	4	4	4	4
27	2024-02-14 11:55:13	2024-02-14 12:02:23	anonymous	0	1	5	0	3	2	1	4	6	1	1	1	6	4	7	7	4	6	2	2	4	6	6	6	6	3	4	4	4	4	3	5	5	4	4
28	2024-02-14 12:03:04	2024-02-14 12:09:34	anonymous	0	1	5	1	2	1	1	5	6	2	2	1	6	6	6	6	6	6	2	1	6	6	6	6	5	5	5	5	5	5	5	5	5	5	5
29	2024-02-14 12:02:57	2024-02-14 12:13:21	anonymous	0	1	5	0	5	4	1	6	6	2	2	2	6	3	2	7	6	2	2	2	6	6	6	6	6	4	5	4	4	4	3	4	4	5	4
30	2024-02-14 12:09:58	2024-02-14 12:13:53	anonymous	0	1	5	0	2	2	1	6	6	1	1	2	6	6	6	6	6	2	4	2	4	6	6	6	6	4	4	4	4	3	3	5	5	5	4
31	2024-02-14 12:03:29	2024-02-14 12:18:21	anonymous	0	1	5	0	1	1	1	1	6	1	2	2	6	5	6	4	6	4	4	2	4	4	6	6	6	4	4	5	4	4	5	5	5	5	5
32	2024-02-14 12:03:15	2024-02-14 12:23:27	anonymous	0	1	5	0	1	4	1	6	6	1	1	1	7	6	6	2	6	1	2	2	6	7	7	7	7	5	5	5	5	5	5	5	5	5	5
33	2024-02-14 12:00:49	2024-02-14 12:27:46	anonymous	0	1	5	1	2	0	1	7	7	1	1	1	7	7	7	7	7	1	7	1	7	7	7	7	7	5	5	5	5	5	5	5	5	5	5
34	2024-02-14 12:18:17	2024-02-14 12:33:47	anonymous	0	1	5	0	2	2	1	2	7	4	4	4	2	7	7	5	4	3	6	6	6	6	5	2	2	2	2	1	2	4	4	3	3	4	3
35	2024-02-14 12:28:22	2024-02-14 12:37:50	anonymous	0	1	5	0	2	0	1	4	4	6	4	4	4	5	3	5	5	4	6	5	5	2	6	2	6	5	5	5	5	4	4	4	3	4	4
36	2024-02-14 12:29:56	2024-02-14 12:38:39	anonymous	0	1	5	0	2	0	1	6	7	1	1	1	7	7	7	7	1	4	3	1	6	4	7	7	7	5	5	5	4	5	4	4	5	5	5
37	2024-02-14 12:38:52	2024-02-14 12:42:54	anonymous	0	1	5	1	1	1	1	7	7	1	2	2	6	6	6	6	6	2	6	2	5	6	7	7	6	3	5	5	5	4	4	4	4	4	4
38	2024-02-14 12:30:44	2024-02-14 12:43:35	anonymous	0	1	5	0	5	0	1	6	6	1	1	1	6	6	6	6	6	2	2	2	7	6	6	6	6	4	5	4	4	5	4	4	4	5	4
39	2024-02-14 12:40:16	2024-02-14 12:47:48	anonymous	1	1	5	1	4	4	1	6	2	1	1	2	6	4	6	5	4	1	1	1	2	3	6	6	6	4	3	3	3	3	3	4	3	4	3
40	2024-02-14 12:00:05	2024-02-14 13:08:45	anonymous	0	1	5	0	5	2	1	7	7	1	1	1	7	5	6	2	2	2	1	2	6	6	7	7	7	5	5	5	5	5	5	5	5	5	5
41	2024-02-14 13:08:41	2024-02-14 13:17:14	anonymous	0	1	5	0	5	2	1	7	7	1	1	1	7	7	7	7	6	2	2	1	7	7	7	7	7	5	5	5	5	5	5	5	5	5	5
42	2024-02-14 13:40:57	2024-02-14 13:55:42	anonymous	0	1	5	0	1	2	1	3	6	2	2	2	6	5	6	4	2	5	2	2	6	6	5	6	6	3	4	3	4	3	3	4	5	5	4
43	2024-02-14 13:44:35	2024-02-14 13:57:26	anonymous	0	1	5	0	3	1	1	6	6	2	2	2	5	6	6	6	5	6	2	2	6	6	6	6	6	4	4	4	4	4	4	4	4	4	4
44	2024-02-14 14:00:42	2024-02-14 14:04:34	anonymous	0	1	5	0	2	2	1	5	5	4	4	3	5	5	4	3	4	2	5	4	5	4	4	4	6	5	5	5	5	5	5	5	5	5	5
45	2024-02-14 12:14:15	2024-02-14 14:04:55	anonymous	0	1	5	0	2	2	1	6	6	1	1	1	7	7	6	6	5	6	5	1	6	6	7	7	6	2	5	5	5	3	2	4	5	4	4
46	2024-02-14 13:59:24	2024-02-14 14:06:36	anonymous	0	1	5	0	5	2	1	7	7	1	1	1	7	7	7	7	7	1	1	1	7	7	7	7	7	5	5	5	5	5	5	5	5	5	5
47	2024-02-14 12:29:27	2024-02-14 14:07:05	anonymous	0	1	5	1	2	4	1	4	7	1	1	7	7	4	3	6	4	4	3	1	4	6	6	6	6	4	4	4	3	4	4	4	5	4	4
48	2024-02-14 14:06:29	2024-02-14 14:16:36	anonymous	0	1	5	0	4	2	1	6	6	2	2	2	6	6	6	6	2	5	2	2	3	7	7	7	7	3	5	5	5	5	5	5	5	5	5
49	2024-02-14 14:04:24	2024-02-14 14:16:38	anonymous	0	1	5	1	5	1	1	6	5	2	6	2	6	5	3	6	3	6	3	2	3	6	6	6	6	2	5	5	5	5	5	5	5	5	5
50	2024-02-14 14:08:18	2024-02-14 14:16:42	anonymous	0	1	5	0	1	1	1	6	6	2	2	2	6	6	6	6	2	5	2	2	6	6	6	6	6	3	5	5	5	5	5	5	5	5	5
51	2024-02-14 14:10:12	2024-02-14 14:32:51	anonymous	0	1	5	0	2	1	1	6	6	2	2	2	6	6	6	6	6	2	2	2	6	6	6	6	5	1	5	5	5	5	5	5	5	5	5
52	2024-02-14 14:37:01	2024-02-14 14:53:25	anonymous	0	1	5	3	1	4	1	6	6	2	2	2	6	2	2	6	6	2	6	2	6	6	6	6	6	5	5	5	4	5	5	4	5	4	3
53	2024-02-14 13:02:48	2024-02-14 15:50:03	anonymous	0	1	5	0	2	2	1	1	2	3	7	6	1	7	3	6	5	6	7	4	1	1	1	1	1	2	2	2	2	4	4	1	2	3	2
54	2024-02-14 17:55:21	2024-02-14 18:05:19	anonymous	0	1	4	1	1	2	1	7	7	1	1	1	7	7	7	7	7	1	1	1	7	7	7	7	7	5	5	5	5	5	5	5	5	5	5
55	2024-02-14 18:23:46	2024-02-14 18:40:05	anonymous	0	1	5	1	4	4	1	6	7	1	1	1	7	6	6	6	2	2	2	2	2	6	7	6	6	3	3	5	4	3	3	4	4	4	4
56	2024-02-14 23:11:28	2024-02-14 23:20:07	anonymous	0	1	4	0	3	1	1	2	2	4	4	1	2	6	6	6	6	4	4	4	6	6	2	6	2	4	4	3	2	3	3	4	4	4	4
57	2024-02-15 06:48:45	2024-02-15 06:57:00	anonymous	0	1	5	1	5	3	1	7	7	1	2	2	7	7	7	2	2	4	2	1	6	7	7	7	7	4	5	5	5	4	3	5	5	5	5
58	2024-02-15 18:46:24	2024-02-15 18:52:08	anonymous	1	1	1	1	5	2	1	1	7	1	1	1	7	7	7	7	7	7	7	1	7	7	7	7	7	4	5	5	5	5	5	5	5	5	5
59	2024-02-15 18:59:11	2024-02-15 19:05:17	anonymous	0	1	1	0	1	2	1	7	7	2	1	2	6	6	7	7	7	1	5	1	7	7	7	4	7	4	5	5	5	5	5	4	4	4	4
60	2024-02-19 08:09:17	2024-02-19 08:16:11	anonymous	0	0	2	0	5	1	0	7	7	1	1	1	7	7	7	3	6	7	2	1	6	7	7	7	7	5	5	5	5	5	5	5	5	5	5
61	2024-02-19 08:09:39	2024-02-19 08:19:47	anonymous	0	0	5	0	5	1	0	7	7	1	1	1	7	6	6	5	6	6	6	2	6	7	7	7	7	4	5	5	5	4	4	5	4	5	4
62	2024-02-19 08:44:43	2024-02-19 08:45:06	anonymous	0	0	4	0	5	0	0	4	6	2	2	2	6	6	2	2	5	6	1	5	6	1	6	2	2	4	5	5	4	4	5	5	5	5	3
63	2024-02-19 08:44:02	2024-02-19 08:50:03	anonymous	0	0	6	2	4	1	0	2	6	2	2	2	6	6	2	1	1	6	2	2	6	6	6	6	6	4	4	4	4	4	4	4	4	4	4
64	2024-02-19 08:49:04	2024-02-19 08:56:32	anonymous	0	0	2	3	3	0	0	6	7	2	2	2	6	4	6	6	6	5	4	2	6	4	2	2	2	4	5	5	5	2	3	4	3	3	4
65	2024-02-19 08:55:51	2024-02-19 08:59:48	anonymous	0	0	3	0	5	1	0	7	7	1	1	1	7	7	7	7	7	7	7	1	7	7	7	7	7	5	5	5	5	5	5	5	5	4	5
66	2024-02-19 08:54:47	2024-02-19 09:03:49	anonymous	0	0	6	0	5	0	0	7	7	1	1	1	7	7	7	1	3	4	1	6	7	7	7	7	7	5	5	5	5	4	5	5	5	5	5
67	2024-02-19 08:52:22	2024-02-19 09:09:46	anonymous	0	0	3	2	4	3	0	6	6	1	1	1	6	5	3	3	3	3	6	2	6	7	7	6	5	5	5	5	5	4	4	5	5	3	4
68	2024-02-19 09:10:03	2024-02-19 09:21:57	anonymous	0	1	5	1	2	3	0	1	1	2	2	1	6	6	6	7	6	6	6	2	7	7	7	7	6	3	5	5	5	5	3	5	5	5	3
69	2024-02-19 09:45:53	2024-02-19 09:52:47	anonymous	0	1	5	0	5	3	0	7	6	2	2	2	6	6	6	6	6	5	2	2	6	6	7	6	7	4	4	4	5	4	4	4	4	4	4
70	2024-02-19 09:00:31	2024-02-19 09:56:31	anonymous	0	0	0	2	5	4	0	5	6	1	1	1	6	6	6	5	2	5	4	2	6	6	6	6	3	3	5	5	4	3	3	4	4	3	3
71	2024-02-19 09:58:45	2024-02-19 10:01:59	anonymous	0	1	3	0	3	4	0	7	7	7	1	1	7	7	7	7	1	1	1	1	1	7	7	6	7	5	5	5	5	5	5	5	5	5	5
72	2024-02-19 09:58:41	2024-02-19 10:08:18	anonymous	1	1	4	3	3	2	0	4	5	4	5	3	3	7	5	5	5	4	6	5	3	2	5	3	6	3	4	4	3	3	3	4	4	3	3
73	2024-02-19 10:01:45	2024-02-19 10:18:02	anonymous	0	1	4	0	3	2	1	7	7	1	1	1	7	1	6	6	7	6	6	2	4	7	7	6	7	5	5	5	5	5	5	5	5	5	5
74	2024-02-19 10:01:43	2024-02-19 10:18:21	anonymous	0	1	5	3	4	3	0	7	7	1	1	1	7	6	6	6	5	2	2	1	2	2	7	2	6	4	4	5	4	3	3	5	4	4	3
75	2024-02-19 10:12:11	2024-02-19 10:25:10	anonymous	0	1	4	0	3	4	0	4	2	2	2	2	6	2	2	4	5	6	6	2	2	5	4	2	4	2	4	4	2	3	3	4	5	5	4
76	2024-02-19 10:19:28	2024-02-19 10:25:33	anonymous	1	1	5	0	5	2	0	6	5	2	2	2	5	4	4	4	3	1	4	1	2	4	6	5	4	3	4	4	4	4	4	4	4	4	3
77	2024-02-19 10:32:10	2024-02-19 10:38:30	anonymous	1	1	5	2	2	4	0	7	6	1	1	1	7	4	6	6	6	2	2	1	6	7	7	6	7	4	5	5	3	4	4	4	4	4	4
78	2024-02-19 10:40:52	2024-02-19 10:45:36	anonymous	0	0	1	0	2	0	0	7	5	2	2	2	2	2	2	2	6	2	6	1	2	6	6	2	2	4	2	2	2	2	2	2	2	2	2
79	2024-02-19 10:41:25	2024-02-19 10:50:15	anonymous	0	2	5	2	2	3	0	6	6	2	2	1	6	6	4	6	3	5	5	2	6	3	6	6	5	5	5	5	5	5	5	5	5	5	5
80	2024-02-19 10:16:03	2024-02-19 10:50:27	anonymous	1	1	5	0	5	3	0	4	7	7	2	1	7	6	1	2	2	2	6	1	1	7	7	7	7	5	5	5	5	5	5	5	5	5	5
81	2024-02-19 10:45:00	2024-02-19 10:59:27	anonymous	0	1	5	2	4	2	1	7	7	4	4	4	7	7	7	7	7	7	4	1	7	7	7	7	7	5	5	5	5	4	5	5	5	5	5
82	2024-02-19 10:34:22	2024-02-19 11:03:38	anonymous	0	0	2	0	5	3	0	7	7	2	1	1	6	6	5	5	5	5	2	2	2	2	6	5	6	5	5	5	5	4	4	5	5	4	4
83	2024-02-19 10:42:03	2024-02-19 11:05:46	anonymous	0	1	5	0	4	3	0	6	6	1	1	1	6	6	7	6	6	6	2	2	6	6	7	7	7	4	5	5	5	5	4	5	4	4	4
84	2024-02-19 11:12:21	2024-02-19 11:17:17	anonymous	1	1	5	0	4	3	0	7	7	1	1	1	7	7	6	5	3	5	1	1	6	6	7	7	7	5	5	5	5	5	5	5	5	5	5
85	2024-02-19 11:09:16	2024-02-19 11:19:52	anonymous	1	0	6	0	5	4	0	2	6	2	1	7	5	5	6	2	7	2	7	1	7	7	7	7	5	4	5	5	4	3	4	5	4	4	4
86	2024-02-19 11:17:42	2024-02-19 11:22:30	anonymous	0	1	6	0	1	3	1	1	3	7	6	6	3	4	6	6	6	5	7	6	6	2	2	2	2	1	1	1	3	5	5	2	5	3	3
87	2024-02-19 11:18:23	2024-02-19 11:22:51	anonymous	0	1	4	0	5	3	1	7	7	1	1	1	7	1	2	3	2	2	2	1	6	7	7	7	7	4	5	5	5	4	4	4	5	5	4
88	2024-02-19 11:11:21	2024-02-19 11:28:02	anonymous	0	1	5	0	2	2	1	3	6	1	2	2	6	5	2	2	3	6	6	1	2	1	5	1	6	5	5	3	5	5	3	4	4	4	3
89	2024-02-19 11:10:54	2024-02-19 11:36:07	anonymous	0	2	5	2	2	3	0	6	6	2	2	2	6	4	7	7	4	4	4	4	4	6	6	6	6	4	4	4	4	4	4	4	4	4	4
90	2024-02-19 11:42:24	2024-02-19 11:48:34	anonymous	0	2	5	0	1	3	0	6	5	2	2	2	7	7	7	6	6	2	5	5	6	4	4	6	6	4	4	4	4	4	4	4	4	4	5
91	2024-02-19 11:48:55	2024-02-19 11:53:16	anonymous	0	1	4	0	2	2	0	6	6	1	6	2	6	6	6	6	6	1	2	2	6	6	6	6	6	3	5	5	5	5	5	5	5	5	5
92	2024-02-19 11:53:12	2024-02-19 12:01:28	anonymous	0	1	5	0	4	4	0	5	6	7	1	2	6	6	6	2	2	2	2	2	6	6	7	7	5	3	4	4	4	4	4	4	4	4	3
93	2024-02-19 11:54:30	2024-02-19 12:03:03	anonymous	0	1	5	0	3	3	0	7	7	1	1	1	6	7	6	6	2	2	2	2	6	6	7	6	7	5	5	5	5	5	5	5	5	5	5
94	2024-02-19 12:07:42	2024-02-19 12:11:38	anonymous	1	1	5	0	3	3	0	7	7	2	1	1	7	7	6	6	7	2	2	1	1	7	7	6	7	4	5	4	5	5	5	4	4	4	4
95	2024-02-19 12:11:29	2024-02-19 12:15:16	anonymous	1	1	5	0	2	3	0	7	7	1	1	1	7	6	2	6	4	6	4	2	6	6	7	7	7	5	5	5	5	5	5	5	5	5	5
96	2024-02-19 12:15:21	2024-02-19 12:16:22	anonymous	1	1	5	2	4	2	0	6	6	1	2	1	6	6	6	6	6	2	5	1	6	6	7	6	6	4	4	4	3	5	4	4	4	4	2
97	2024-02-19 12:10:35	2024-02-19 12:20:31	anonymous	1	0	5	0	4	3	0	7	1	1	1	1	7	7	7	7	7	1	7	1	7	7	7	7	7	4	4	5	5	5	5	5	4	5	4
98	2024-02-19 12:14:33	2024-02-19 12:24:09	anonymous	1	1	5	0	3	3	0	4	5	2	4	2	4	4	2	4	6	5	5	2	5	5	5	2	3	4	4	4	4	5	4	4	4	4	4
99	2024-02-19 12:21:32	2024-02-19 12:26:46	anonymous	1	1	5	1	5	3	0	1	3	1	1	3	6	6	5	5	5	4	3	2	5	4	6	5	3	3	3	3	3	3	4	3	2	2	2
100	2024-02-19 12:27:51	2024-02-19 12:31:36	anonymous	0	0	5	0	3	1	0	6	7	3	4	4	1	4	4	7	7	4	4	4	4	4	4	4	4	2	3	3	3	4	3	4	3	3	3
101	2024-02-19 12:26:41	2024-02-19 12:37:32	anonymous	0	1	2	3	3	2	0	7	7	1	1	1	7	7	7	7	2	2	1	1	7	7	7	7	7	5	5	5	5	5	5	5	5	5	5
102	2024-02-19 12:23:30	2024-02-19 12:37:51	anonymous	1	1	5	0	5	3	0	6	2	2	2	2	2	2	2	6	2	6	2	2	6	5	6	4	4	4	4	4	4	4	4	4	4	4	4
103	2024-02-19 12:36:01	2024-02-19 12:42:41	anonymous	0	0	5	0	2	2	0	1	1	7	7	7	2	1	1	1	6	7	7	7	1	1	1	1	1	1	1	1	1	5	5	1	5	5	1
104	2024-02-19 12:23:01	2024-02-19 12:46:49	anonymous	1	1	5	3	2	3	0	7	7	1	1	1	7	6	7	6	6	6	1	1	6	7	7	7	7	5	5	5	5	5	5	5	5	5	4
105	2024-02-19 12:40:36	2024-02-19 12:47:51	anonymous	1	1	5	0	5	3	0	6	7	1	1	1	7	6	6	4	4	4	4	1	4	4	7	6	6	4	4	5	5	4	4	4	4	5	4
106	2024-02-19 12:42:37	2024-02-19 12:49:59	anonymous	0	1	2	3	3	3	0	6	6	1	2	2	6	7	3	6	2	5	5	5	4	4	6	5	6	4	5	5	5	3	2	4	4	4	4
107	2024-02-19 10:52:54	2024-02-19 12:53:04	anonymous	0	1	5	2	2	3	0	6	5	2	2	2	6	6	6	7	6	6	5	2	6	6	6	6	5	3	4	5	4	4	4	5	4	5	5
108	2024-02-19 12:53:15	2024-02-19 12:58:20	anonymous	1	1	5	0	1	3	0	7	7	1	1	1	7	7	7	6	2	4	1	1	6	7	7	7	7	5	5	5	5	5	5	5	5	5	5
109	2024-02-19 12:54:03	2024-02-19 13:00:29	anonymous	0	0	1	0	5	0	0	6	6	1	1	2	7	6	2	2	6	2	6	2	2	1	5	6	2	4	4	4	4	2	3	3	3	3	3
110	2024-02-19 12:55:59	2024-02-19 13:00:42	anonymous	1	2	5	0	1	3	0	2	1	3	3	3	4	3	5	6	5	3	5	4	2	2	4	4	2	4	4	3	2	3	4	2	4	2	3
111	2024-02-19 10:26:17	2024-02-19 13:02:08	anonymous	0	1	5	0	4	2	0	5	6	2	2	2	5	4	4	5	5	5	4	3	4	4	6	6	5	3	3	3	3	4	4	4	3	3	3
112	2024-02-19 13:00:30	2024-02-19 13:05:25	anonymous	0	2	5	2	4	1	0	7	7	1	1	1	7	1	4	4	4	4	4	1	7	7	7	7	7	4	4	5	5	4	4	5	4	5	5
113	2024-02-19 12:48:53	2024-02-19 13:05:57	anonymous	0	1	4	0	3	1	0	7	1	2	1	7	7	7	7	7	7	1	7	1	7	7	7	7	7	5	5	5	5	5	5	5	5	5	5
114	2024-02-19 13:02:42	2024-02-19 13:13:29	anonymous	0	0	1	0	5	0	0	6	3	3	3	3	6	6	6	2	2	2	2	2	3	2	2	2	2	4	3	3	3	3	3	3	3	3	3
115	2024-02-19 13:02:07	2024-02-19 13:15:57	anonymous	0	0	6	2	3	3	0	2	3	2	5	2	5	6	5	5	2	4	3	3	1	2	6	2	4	3	5	5	5	3	3	4	3	4	3
116	2024-02-19 13:08:07	2024-02-19 13:18:16	anonymous	0	1	4	2	1	2	1	2	2	4	2	2	6	7	7	6	6	2	2	4	2	2	2	2	4	1	2	3	2	5	3	5	5	5	2
117	2024-02-19 13:14:54	2024-02-19 13:23:03	anonymous	0	1	5	0	2	3	0	2	2	4	4	4	2	4	4	4	4	5	2	4	2	2	2	4	2	3	3	3	3	2	2	2	2	2	2
118	2024-02-19 13:12:41	2024-02-19 13:27:48	anonymous	0	1	4	0	2	1	1	6	7	1	1	1	6	6	4	5	5	6	6	4	4	4	4	4	5	4	4	4	4	4	4	4	4	4	4
119	2024-02-19 12:24:00	2024-02-19 13:46:09	anonymous	0	0	1	0	5	0	0	3	2	2	2	2	6	6	6	5	2	2	2	1	1	1	6	6	3	4	4	4	4	4	4	4	4	4	4
120	2024-02-19 13:32:46	2024-02-19 13:53:11	anonymous	1	1	5	0	1	4	0	1	2	6	5	6	1	5	3	2	6	5	3	3	2	2	1	5	5	1	1	1	3	3	5	1	2	2	3
121	2024-02-19 13:48:48	2024-02-19 13:55:59	anonymous	0	0	4	1	1	1	1	3	7	1	1	1	7	4	6	3	2	3	4	1	5	7	7	7	7	3	5	4	5	4	3	4	4	3	4
122	2024-02-19 13:31:57	2024-02-19 13:56:32	anonymous	1	1	5	0	1	3	0	1	4	6	5	3	4	5	6	7	5	2	4	6	3	3	1	2	5	1	1	1	3	3	5	1	2	1	4
123	2024-02-19 13:34:06	2024-02-19 13:58:42	anonymous	1	1	5	0	1	3	0	1	4	6	5	3	4	5	6	7	5	2	4	6	3	3	1	2	5	1	1	1	3	3	5	1	2	1	4
124	2024-02-19 13:31:23	2024-02-19 14:00:37	anonymous	0	1	6	2	5	3	1	6	6	1	1	1	6	5	2	5	3	5	2	2	5	2	6	5	6	3	4	4	3	2	2	3	4	4	3
125	2024-02-19 14:08:33	2024-02-19 14:14:19	anonymous	0	2	6	0	2	3	0	7	7	1	1	1	7	7	7	7	1	1	4	1	7	7	7	7	7	5	5	5	5	5	3	5	5	5	5
126	2024-02-19 14:12:11	2024-02-19 14:16:26	anonymous	0	0	6	0	1	3	0	2	2	2	2	2	2	7	6	7	6	2	6	2	6	6	6	6	4	4	5	5	5	5	5	4	5	5	5
127	2024-02-19 14:12:39	2024-02-19 14:19:16	anonymous	0	0	6	0	1	3	0	5	4	2	2	2	7	4	5	6	4	2	3	3	7	5	7	2	4	5	5	5	5	5	5	4	5	5	5
128	2024-02-19 14:06:30	2024-02-19 14:22:37	anonymous	0	0	5	0	5	2	0	3	4	4	5	4	2	3	6	1	6	6	6	2	4	2	4	2	4	3	4	4	2	3	4	3	4	3	3
129	2024-02-19 14:18:18	2024-02-19 14:22:37	anonymous	0	0	6	0	5	3	0	6	6	2	2	2	6	6	4	4	4	4	6	4	6	4	6	6	6	4	4	4	4	4	4	4	4	4	4
130	2024-02-19 14:17:52	2024-02-19 14:25:15	anonymous	0	1	6	0	5	3	0	6	6	1	1	1	6	6	6	4	6	4	2	1	6	6	7	7	6	5	5	5	5	5	5	5	5	5	5
131	2024-02-19 14:11:59	2024-02-19 14:25:18	anonymous	0	1	6	0	5	3	0	6	7	1	1	1	6	6	6	4	6	4	2	1	6	6	7	6	6	5	5	5	5	5	5	5	5	5	5
132	2024-02-19 14:23:31	2024-02-19 14:29:18	anonymous	0	0	6	0	3	1	0	7	7	7	7	7	7	7	7	7	7	7	7	7	7	7	7	7	7	3	5	5	3	5	5	5	5	5	5
133	2024-02-19 14:18:44	2024-02-19 14:29:59	anonymous	0	1	6	0	4	3	0	5	6	2	2	2	6	3	5	6	3	2	3	2	2	6	4	5	3	4	4	5	5	4	4	4	4	4	3
134	2024-02-19 14:25:08	2024-02-19 14:30:11	anonymous	0	1	6	3	5	4	0	7	7	1	1	1	7	7	7	4	6	6	6	1	2	6	7	7	7	5	5	5	5	5	5	5	5	5	5
135	2024-02-19 14:21:50	2024-02-19 14:31:53	anonymous	0	2	6	1	4	4	0	7	7	1	1	1	7	7	7	5	2	2	3	3	3	5	6	6	6	4	4	5	5	4	4	5	4	4	5
136	2024-02-19 14:26:40	2024-02-19 14:32:19	anonymous	0	0	5	0	3	0	0	7	6	2	2	1	7	7	7	7	7	2	6	1	7	7	7	7	7	5	5	5	5	4	5	5	5	5	4
137	2024-02-19 14:27:31	2024-02-19 14:32:40	anonymous	0	1	5	0	5	1	0	7	6	2	2	2	6	3	6	5	2	2	6	1	6	6	7	6	6	4	5	5	5	5	5	5	5	5	5
138	2024-02-19 14:18:15	2024-02-19 14:32:44	anonymous	0	0	6	2	4	3	0	3	4	2	3	2	2	5	5	4	5	3	2	5	5	3	6	3	4	4	5	5	4	4	4	4	4	4	4
139	2024-02-19 14:26:21	2024-02-19 14:32:50	anonymous	0	0	5	0	3	0	0	4	4	6	6	6	2	5	5	4	2	4	4	4	6	5	4	5	4	3	3	4	4	5	5	4	4	4	4
140	2024-02-19 14:30:21	2024-02-19 14:38:51	anonymous	0	0	5	0	5	0	0	6	6	2	2	2	6	4	4	6	6	6	4	2	6	5	7	6	6	4	5	5	4	5	5	4	5	5	4
141	2024-02-19 14:35:20	2024-02-19 14:39:48	anonymous	0	1	5	0	2	1	0	7	7	1	1	2	7	6	7	7	4	5	4	1	6	6	7	7	7	5	5	5	5	5	3	5	5	5	5
142	2024-02-19 14:32:02	2024-02-19 14:41:36	anonymous	0	0	5	0	5	0	0	1	7	1	1	1	4	4	1	7	7	2	7	1	7	7	4	7	7	1	2	5	2	5	5	4	1	5	1
143	2024-02-19 14:35:17	2024-02-19 14:42:42	anonymous	0	2	6	0	2	4	0	7	7	1	1	1	7	7	7	7	7	4	5	2	7	7	7	7	7	5	5	5	5	4	5	3	5	5	5
144	2024-02-19 14:29:09	2024-02-19 14:43:48	anonymous	0	2	6	0	2	2	0	6	4	4	3	4	6	3	6	7	4	2	6	1	7	7	7	6	4	4	5	5	5	5	5	5	5	5	4
145	2024-02-19 14:14:42	2024-02-19 14:45:21	anonymous	0	0	6	0	5	4	0	6	7	2	2	2	7	6	6	6	6	6	4	2	6	6	6	6	6	4	4	5	4	5	5	4	5	4	4
146	2024-02-19 14:33:16	2024-02-19 14:47:16	anonymous	0	0	5	0	2	0	0	4	1	5	5	2	3	6	2	2	3	4	5	4	5	5	3	6	2	3	5	3	4	4	4	5	4	4	4
147	2024-02-19 14:44:30	2024-02-19 14:50:52	anonymous	0	1	6	0	1	4	0	4	6	4	4	2	6	5	6	6	5	6	7	4	5	5	6	7	4	4	5	4	5	3	4	3	4	3	4
148	2024-02-19 14:28:34	2024-02-19 14:53:31	anonymous	1	1	5	0	2	1	0	7	7	1	1	1	7	7	7	7	7	1	7	1	7	7	7	7	7	5	5	5	5	5	4	5	5	5	4
149	2024-02-19 14:47:41	2024-02-19 14:54:47	anonymous	0	0	5	0	4	0	0	6	6	1	1	1	6	6	7	7	2	2	7	1	1	7	7	7	7	5	5	5	5	5	5	5	5	5	5
150	2024-02-19 14:48:09	2024-02-19 14:55:10	anonymous	0	1	5	0	3	3	0	6	6	2	2	3	6	6	6	7	6	5	5	2	6	6	6	6	6	4	5	4	5	4	3	4	4	4	4
151	2024-02-19 14:49:27	2024-02-19 14:55:50	anonymous	0	0	5	0	2	0	0	4	4	5	5	4	4	4	4	4	4	4	5	4	4	4	4	4	4	2	3	2	3	4	4	3	3	3	3
152	2024-02-19 14:40:39	2024-02-19 14:56:55	anonymous	0	1	5	2	2	1	0	7	6	6	2	2	7	6	6	7	6	4	4	2	6	6	6	6	4	4	4	5	4	4	3	4	4	4	4
153	2024-02-19 14:53:14	2024-02-19 15:00:01	anonymous	0	1	3	2	4	1	0	6	6	1	1	1	6	2	6	6	6	6	6	2	6	7	6	6	6	5	5	4	5	4	4	4	4	4	4
154	2024-02-19 14:56:01	2024-02-19 15:02:37	anonymous	1	2	6	0	3	3	0	7	4	7	4	4	4	4	7	7	4	1	4	4	1	1	7	7	7	3	5	5	5	5	3	5	5	5	5
155	2024-02-19 15:00:37	2024-02-19 15:05:54	anonymous	0	0	6	0	1	3	0	4	3	2	5	4	5	6	3	6	6	6	5	3	6	4	5	3	6	5	5	4	3	5	5	2	5	5	4
156	2024-02-19 14:59:58	2024-02-19 15:07:41	anonymous	0	0	5	0	5	4	0	2	4	2	2	2	6	6	6	6	6	4	4	2	4	6	7	7	6	4	4	4	4	4	4	5	5	4	4
157	2024-02-19 15:15:36	2024-02-19 15:20:00	anonymous	0	1	4	0	2	3	0	4	5	2	4	2	6	6	2	2	6	2	5	6	2	2	4	2	5	4	5	4	4	4	3	3	3	5	4
158	2024-02-19 15:11:01	2024-02-19 15:29:55	anonymous	1	1	3	2	3	4	1	5	7	1	1	1	7	7	6	4	4	6	3	3	2	1	4	1	4	2	4	4	1	1	1	2	2	4	2
159	2024-02-19 15:31:27	2024-02-19 15:35:31	anonymous	0	1	5	0	4	1	0	6	6	2	2	2	6	6	6	6	4	5	4	2	5	6	6	6	6	4	5	5	5	4	5	5	5	4	4
160	2024-02-19 15:32:28	2024-02-19 15:42:13	anonymous	0	2	6	2	3	2	0	4	6	2	2	2	6	2	2	2	1	2	2	2	6	6	6	6	5	5	5	5	5	5	5	5	5	5	4
161	2024-02-19 15:41:57	2024-02-19 15:45:43	anonymous	0	0	6	0	3	1	0	6	6	2	2	3	7	7	7	7	7	4	7	4	7	7	6	7	7	3	4	4	4	5	5	4	5	5	2
162	2024-02-19 15:44:00	2024-02-19 15:47:43	anonymous	0	1	6	0	5	3	0	6	6	2	2	2	6	6	6	6	6	6	6	2	6	6	6	6	6	4	4	4	4	4	4	4	5	4	5
163	2024-02-19 15:42:07	2024-02-19 15:50:48	anonymous	0	1	4	0	2	2	1	1	6	6	6	6	1	7	1	7	4	2	6	7	7	1	1	1	1	1	1	1	1	5	5	3	2	3	1
164	2024-02-19 15:54:16	2024-02-19 16:05:34	anonymous	0	1	3	0	2	4	0	6	6	3	3	2	4	4	4	4	4	4	2	3	4	2	6	4	6	3	4	4	3	3	2	4	3	5	3
165	2024-02-19 15:52:33	2024-02-19 16:10:23	anonymous	0	1	5	0	4	4	1	6	6	3	2	2	5	6	2	2	2	2	2	2	6	6	6	2	6	4	5	5	5	4	3	5	5	5	3
166	2024-02-19 16:06:45	2024-02-19 16:13:24	anonymous	0	0	5	0	4	0	0	2	3	6	7	2	1	6	6	1	6	4	6	4	7	7	4	6	4	3	5	5	5	3	5	5	4	5	5
167	2024-02-19 16:13:38	2024-02-19 16:17:17	anonymous	0	2	6	2	4	4	0	7	7	1	1	1	7	7	7	7	4	4	4	2	4	4	7	7	7	5	5	5	5	5	5	5	3	3	3
168	2024-02-19 16:39:10	2024-02-19 16:44:10	anonymous	0	0	5	0	1	1	0	5	4	5	6	6	5	6	4	6	5	4	2	3	4	3	6	5	5	3	4	3	3	4	4	4	4	4	3
169	2024-02-19 17:00:37	2024-02-19 17:05:49	anonymous	0	1	6	2	2	2	0	1	6	7	6	2	7	2	1	7	7	7	6	7	7	6	7	7	6	1	2	2	1	5	5	4	5	5	1
170	2024-02-19 17:20:41	2024-02-19 17:33:58	anonymous	0	0	5	0	2	3	0	2	6	4	3	2	2	6	5	7	7	2	7	5	7	7	5	6	1	3	3	5	3	5	5	2	4	4	2
171	2024-02-19 17:42:57	2024-02-19 17:48:21	anonymous	0	1	5	0	4	2	0	2	2	6	6	4	1	2	1	6	7	4	7	7	2	1	4	1	4	1	1	1	1	4	4	3	3	3	1
172	2024-02-19 17:49:04	2024-02-19 17:53:50	anonymous	0	1	4	2	2	3	0	1	7	3	3	6	6	6	1	2	6	2	7	2	6	6	2	6	4	2	4	2	4	4	4	3	4	4	2
173	2024-02-19 17:57:27	2024-02-19 18:04:34	anonymous	0	0	5	0	5	2	0	7	7	1	1	1	7	6	7	5	5	4	1	1	7	7	7	6	6	5	5	5	5	4	5	5	5	4	4
174	2024-02-19 18:04:53	2024-02-19 18:11:11	anonymous	0	0	6	0	4	3	0	7	6	1	1	1	7	7	7	7	7	6	7	1	7	7	7	7	7	5	5	5	4	4	4	5	5	4	5
175	2024-02-19 18:01:42	2024-02-19 18:16:04	anonymous	0	1	4	3	4	2	0	7	7	1	1	1	7	7	7	7	1	7	6	1	6	6	7	7	7	5	5	5	5	5	5	5	5	5	5
176	2024-02-19 18:07:35	2024-02-19 18:36:31	anonymous	0	0	1	0	5	4	0	7	7	1	1	1	7	6	7	7	6	2	2	2	6	6	7	7	7	5	5	5	5	5	5	5	5	5	5
177	2024-02-19 18:41:23	2024-02-19 18:46:21	anonymous	0	0	5	0	4	2	0	2	2	2	1	1	7	2	6	1	2	2	2	2	4	2	7	4	4	5	5	5	5	5	5	5	4	4	4
178	2024-02-19 18:12:29	2024-02-19 18:52:31	anonymous	0	1	6	0	3	4	0	7	6	1	1	1	6	6	6	7	2	4	3	1	4	6	7	7	6	5	5	5	5	5	5	5	5	5	5
179	2024-02-19 18:45:50	2024-02-19 18:54:32	anonymous	0	0	5	0	5	2	0	6	7	1	2	1	7	2	2	2	7	1	2	2	2	6	7	6	6	5	5	5	5	5	4	5	5	5	5
180	2024-02-19 19:18:47	2024-02-19 19:27:15	anonymous	1	0	6	2	4	3	0	1	7	7	7	7	7	4	7	5	5	5	5	6	7	2	7	7	1	3	3	4	3	4	4	2	4	3	3
181	2024-02-19 19:23:38	2024-02-19 19:30:15	anonymous	0	1	1	2	3	4	0	4	6	2	3	3	4	6	6	5	6	5	4	2	6	6	6	6	5	2	2	4	3	4	4	3	4	4	3
182	2024-02-19 19:41:40	2024-02-19 20:04:28	anonymous	0	1	6	0	5	3	0	7	7	1	1	1	7	7	7	7	7	7	7	1	4	7	7	7	7	5	5	5	5	5	5	5	5	5	5
183	2024-02-19 19:57:24	2024-02-19 20:07:26	anonymous	0	1	6	0	5	4	0	7	7	1	1	1	7	7	7	7	7	7	7	1	7	7	7	7	7	5	5	5	5	3	3	5	5	5	5
184	2024-02-19 20:32:59	2024-02-19 20:36:16	anonymous	0	1	6	2	1	1	0	3	6	6	6	6	4	4	3	7	7	4	4	4	3	4	4	4	4	2	2	2	3	3	2	2	4	3	3
185	2024-02-19 20:45:57	2024-02-19 20:51:52	anonymous	0	0	1	0	3	0	0	7	7	1	1	1	7	6	6	6	6	6	6	2	2	6	6	6	6	5	5	5	5	5	5	5	5	5	5
186	2024-02-19 18:28:50	2024-02-19 20:53:06	anonymous	0	2	6	2	5	4	0	4	6	2	2	2	6	2	4	3	2	2	2	2	4	6	6	6	6	4	5	5	4	4	5	4	4	5	5
187	2024-02-19 20:57:00	2024-02-19 21:07:13	anonymous	0	1	6	2	2	3	0	6	6	1	1	1	7	7	6	7	2	2	2	1	6	6	7	7	6	5	5	5	5	4	5	5	5	5	4
188	2024-02-19 21:10:09	2024-02-19 21:16:52	anonymous	0	2	6	0	3	2	0	4	6	2	2	1	6	4	4	2	3	4	4	2	4	6	7	5	6	5	5	5	5	4	4	3	4	4	4
189	2024-02-19 21:23:10	2024-02-19 21:26:50	anonymous	0	0	6	0	5	2	0	2	2	3	1	1	6	2	4	4	4	4	4	4	4	4	6	4	4	3	3	3	3	3	3	3	3	3	3
190	2024-02-19 21:23:46	2024-02-19 21:31:48	anonymous	0	1	5	2	3	0	1	6	7	1	1	1	6	4	7	7	3	4	1	1	7	7	7	7	6	3	5	5	5	5	2	3	3	3	3
191	2024-02-19 21:31:23	2024-02-19 21:38:25	anonymous	0	0	6	0	5	3	0	6	6	1	2	2	7	6	6	6	6	4	6	1	6	6	6	6	6	5	5	5	5	5	5	5	5	5	5
192	2024-02-19 21:59:02	2024-02-19 22:04:53	anonymous	1	1	5	0	3	3	0	2	3	5	5	5	5	5	6	6	6	5	6	6	6	3	3	2	2	3	3	3	3	2	3	3	3	2	3
193	2024-02-19 23:45:10	2024-02-19 23:50:48	anonymous	0	0	5	0	3	4	0	4	7	1	1	1	7	6	7	1	4	4	2	1	6	7	7	6	7	5	5	5	5	5	5	5	5	5	5
194	2024-02-19 23:36:16	2024-02-19 23:57:24	anonymous	1	1	5	0	1	3	0	7	6	1	2	2	6	3	6	6	4	2	3	2	6	6	7	7	6	4	5	5	5	5	4	5	5	5	4
195	2024-02-20 00:13:54	2024-02-20 00:27:19	anonymous	1	1	4	0	3	2	1	2	5	1	1	1	6	5	7	6	6	6	7	1	6	1	6	2	6	2	2	5	5	5	3	5	5	5	5
196	2024-02-20 06:59:33	2024-02-20 07:16:45	anonymous	1	0	2	0	4	4	0	7	7	1	1	1	7	7	7	4	4	4	1	1	4	4	7	7	7	5	5	5	5	5	5	5	5	5	5
197	2024-02-20 08:41:27	2024-02-20 08:47:19	anonymous	0	1	6	2	2	2	0	6	6	2	4	4	4	5	6	4	4	4	4	6	6	6	6	6	6	4	5	5	5	5	5	4	4	4	4
198	2024-02-20 08:44:32	2024-02-20 08:50:39	anonymous	0	0	0	0	5	1	0	6	6	1	1	1	7	6	6	6	6	2	2	1	6	6	7	7	7	5	5	5	5	5	5	5	5	5	5
199	2024-02-20 08:44:32	2024-02-20 08:53:41	anonymous	0	0	0	0	3	1	0	7	7	1	1	1	7	7	7	7	1	1	1	1	7	7	7	7	7	5	5	5	5	5	5	5	5	5	5
200	2024-02-20 08:51:17	2024-02-20 08:54:47	anonymous	0	0	0	0	4	4	0	7	7	1	1	1	6	7	6	5	5	1	5	3	7	7	6	6	6	5	5	5	5	5	5	4	4	5	5
201	2024-02-20 08:52:37	2024-02-20 09:06:12	anonymous	1	1	0	2	3	1	0	6	7	1	1	1	7	6	1	6	2	6	2	1	5	7	7	7	7	5	5	4	4	4	5	5	4	4	4
202	2024-02-20 09:31:54	2024-02-20 09:45:56	anonymous	0	0	0	1	3	2	0	4	4	3	4	2	4	2	2	2	3	4	5	2	3	2	7	7	6	4	5	5	5	4	4	5	5	4	3
203	2024-02-20 09:38:37	2024-02-20 09:47:10	anonymous	0	0	0	2	4	1	0	1	6	2	2	1	6	1	1	7	2	6	2	4	6	2	5	1	5	3	5	5	5	2	2	3	3	5	3
204	2024-02-20 08:47:32	2024-02-20 09:52:53	anonymous	0	0	0	0	5	1	0	4	6	2	2	2	4	6	6	3	6	2	6	1	2	2	4	6	4	5	5	5	5	5	5	4	3	5	3
205	2024-02-20 09:56:27	2024-02-20 10:02:04	anonymous	0	0	0	0	3	2	0	7	7	1	1	1	7	6	5	5	5	1	5	1	1	7	7	7	7	5	5	5	5	5	4	5	5	5	4
206	2024-02-20 10:12:56	2024-02-20 10:17:08	anonymous	0	0	4	0	5	3	0	7	6	2	2	2	6	6	6	6	6	2	6	2	6	6	7	7	6	4	4	4	4	4	5	5	5	5	5
207	2024-02-20 10:36:31	2024-02-20 10:47:32	anonymous	0	0	4	0	5	1	0	2	6	2	5	4	6	5	6	1	4	3	5	5	6	5	6	6	6	3	3	3	3	4	4	3	3	3	3
208	2024-02-20 10:51:08	2024-02-20 10:56:37	anonymous	1	1	4	2	5	3	0	6	7	1	1	1	7	6	6	6	6	6	4	2	6	6	7	6	6	3	4	4	4	4	4	4	4	4	4
209	2024-02-20 10:56:16	2024-02-20 11:05:56	anonymous	1	1	4	2	5	3	0	5	5	3	2	4	5	6	7	7	5	2	4	1	6	5	6	6	5	3	4	4	3	4	4	4	4	3	2
210	2024-02-20 10:58:19	2024-02-20 11:06:42	anonymous	1	0	4	0	5	3	0	4	4	4	4	4	4	4	6	6	6	4	4	3	2	6	6	4	5	3	4	4	3	3	3	3	3	3	3
211	2024-02-20 10:59:08	2024-02-20 11:08:02	anonymous	0	1	4	2	3	3	0	2	6	2	2	2	5	4	3	5	5	6	5	4	6	5	4	5	4	4	4	4	4	3	3	4	4	3	3
212	2024-02-20 11:03:46	2024-02-20 11:12:28	anonymous	0	0	4	2	1	3	0	4	6	1	1	1	7	4	4	4	4	4	4	1	4	2	7	7	7	5	5	5	4	5	5	5	5	5	4
213	2024-02-20 11:32:31	2024-02-20 11:37:54	anonymous	1	1	4	0	3	3	0	7	7	1	1	1	7	7	7	1	1	4	1	4	1	7	7	7	6	4	5	5	5	5	5	5	5	5	5
214	2024-02-20 11:37:48	2024-02-20 11:45:55	anonymous	1	0	3	2	4	3	0	3	6	6	2	2	6	5	6	2	5	6	7	6	6	6	6	6	6	5	5	5	4	5	5	5	5	5	5
215	2024-02-20 11:45:23	2024-02-20 11:53:44	anonymous	0	0	3	0	5	2	0	7	7	1	1	1	7	7	6	4	1	2	4	7	7	4	6	7	7	5	5	5	5	4	5	5	5	5	5
216	2024-02-20 11:45:41	2024-02-20 11:59:11	anonymous	1	1	4	2	2	3	0	5	1	1	1	1	6	3	2	1	2	1	1	1	1	6	6	6	7	5	5	5	5	5	5	5	5	5	5
217	2024-02-20 12:21:40	2024-02-20 12:29:17	anonymous	1	2	4	2	2	3	0	6	6	2	2	2	6	6	6	5	6	2	6	6	6	6	7	7	7	5	5	5	5	5	5	5	5	5	5
218	2024-02-20 12:31:57	2024-02-20 12:49:51	anonymous	1	1	2	2	5	4	0	7	7	1	1	1	7	7	1	4	4	7	4	3	6	5	6	6	4	5	5	5	5	2	2	5	5	3	4
219	2024-02-20 12:48:03	2024-02-20 13:03:57	anonymous	1	1	1	2	2	3	0	7	6	1	1	1	7	6	6	7	6	7	5	2	4	6	7	7	7	5	5	5	5	4	4	4	5	4	4
220	2024-02-20 12:58:16	2024-02-20 13:04:10	anonymous	1	1	1	2	4	4	0	1	7	1	1	1	7	7	7	3	1	1	1	3	6	1	7	7	7	5	5	5	5	5	5	5	5	5	5
221	2024-02-20 13:03:31	2024-02-20 13:07:40	anonymous	0	0	0	0	4	3	0	1	7	7	7	7	7	7	7	7	1	7	7	3	7	7	7	7	5	3	3	3	3	3	3	3	3	3	3
222	2024-02-20 13:10:43	2024-02-20 13:16:43	anonymous	0	0	1	0	4	2	0	5	2	2	2	4	6	6	6	5	6	2	7	1	7	7	7	7	7	4	5	5	4	5	5	3	5	4	4
223	2024-02-20 13:06:22	2024-02-20 13:18:36	anonymous	0	0	5	0	5	3	0	6	6	2	2	2	6	7	7	7	6	3	5	1	2	6	7	7	7	5	5	5	5	5	5	5	5	5	5
224	2024-02-20 13:33:55	2024-02-20 13:38:41	anonymous	0	1	5	0	1	3	0	6	1	2	2	2	6	2	6	6	2	2	2	2	4	6	6	6	5	5	5	5	5	5	4	5	5	5	5
225	2024-02-20 13:32:27	2024-02-20 13:40:21	anonymous	0	1	6	2	3	4	1	3	3	1	2	2	2	6	6	6	6	1	6	6	5	2	2	5	2	1	3	2	2	5	5	1	4	5	4
226	2024-02-20 13:43:57	2024-02-20 13:47:09	anonymous	1	1	2	0	1	3	0	4	4	4	4	4	4	4	4	4	4	4	4	4	4	4	4	4	4	3	3	3	3	3	3	3	3	3	3
227	2024-02-20 13:50:15	2024-02-20 13:53:26	anonymous	0	0	0	0	4	1	0	4	6	2	2	4	4	4	4	6	6	6	6	4	6	6	6	6	4	4	4	4	5	5	5	4	4	5	4
228	2024-02-20 13:51:16	2024-02-20 13:59:59	anonymous	0	0	0	0	4	1	0	1	4	5	5	4	4	1	2	2	2	3	5	7	1	2	5	4	6	5	5	4	3	5	5	3	5	5	3
229	2024-02-20 13:48:04	2024-02-20 14:00:01	anonymous	1	1	1	0	5	4	0	7	7	1	1	1	1	6	6	2	4	4	2	2	5	7	7	6	6	5	5	5	5	5	5	5	5	5	5
230	2024-02-20 13:56:34	2024-02-20 14:03:25	anonymous	0	0	5	0	2	3	0	3	3	2	2	2	7	6	5	1	2	1	5	5	2	5	5	5	3	3	3	4	4	4	5	5	4	3	2
231	2024-02-20 13:56:22	2024-02-20 14:04:12	anonymous	0	2	5	0	2	3	0	6	6	2	2	2	5	2	6	6	6	5	5	5	4	4	4	3	3	3	3	4	4	3	4	4	4	4	4
232	2024-02-20 14:01:34	2024-02-20 14:08:09	anonymous	0	0	0	0	4	1	0	4	5	4	4	4	2	6	6	6	6	6	6	6	6	6	6	6	5	4	5	4	3	5	5	5	5	5	4
233	2024-02-20 14:05:21	2024-02-20 14:08:58	anonymous	0	0	1	0	5	4	0	7	7	1	1	1	6	6	6	6	6	2	6	2	6	6	7	7	4	5	5	5	5	5	5	5	5	5	5
234	2024-02-20 13:43:38	2024-02-20 14:09:34	anonymous	0	1	4	1	3	0	0	6	5	2	3	3	6	6	6	6	6	2	6	2	3	6	6	6	6	5	5	5	5	5	5	5	5	5	5
235	2024-02-20 14:04:04	2024-02-20 14:10:05	anonymous	0	1	5	0	3	3	0	6	6	1	1	1	7	2	6	6	2	2	2	2	6	6	6	6	6	4	5	3	4	4	4	5	4	4	5
236	2024-02-20 14:11:27	2024-02-20 14:16:58	anonymous	0	0	5	1	4	4	0	6	2	4	5	2	4	7	5	6	6	3	5	5	5	5	7	5	5	2	3	3	2	4	5	4	5	5	5
237	2024-02-20 14:22:43	2024-02-20 14:30:38	anonymous	1	1	1	0	5	2	0	7	7	1	1	1	7	7	7	3	6	6	5	1	1	6	7	7	7	4	5	5	3	4	5	5	5	5	5
238	2024-02-20 14:36:08	2024-02-20 14:45:59	anonymous	0	0	4	0	5	2	0	6	6	1	1	1	6	6	4	1	1	2	2	1	6	6	7	7	6	5	5	5	5	5	5	5	5	5	5
239	2024-02-20 14:34:56	2024-02-20 14:46:15	anonymous	0	0	0	0	5	1	0	4	7	6	6	6	6	6	4	4	5	5	6	2	6	6	6	6	5	4	4	4	4	4	5	5	5	5	5
240	2024-02-20 14:41:30	2024-02-20 14:48:05	anonymous	1	2	0	2	3	1	0	6	6	2	2	2	6	4	4	4	4	4	4	2	4	4	6	6	6	5	5	5	5	5	5	5	5	5	5
241	2024-02-20 14:43:09	2024-02-20 14:48:06	anonymous	1	1	3	1	4	2	0	7	7	1	1	1	7	4	7	7	7	4	4	4	4	7	7	7	7	3	5	5	5	4	3	5	5	5	5
242	2024-02-20 14:43:31	2024-02-20 14:48:43	anonymous	0	1	5	0	4	2	0	7	2	1	1	1	6	6	6	2	2	2	2	2	5	6	7	7	6	4	5	4	4	5	5	5	5	5	4
243	2024-02-20 14:42:38	2024-02-20 14:55:24	anonymous	0	0	4	2	5	2	0	1	2	6	6	7	2	1	3	2	4	3	3	5	4	2	1	3	2	4	4	4	5	5	5	4	5	4	4
244	2024-02-20 14:47:40	2024-02-20 14:58:31	anonymous	0	1	6	0	3	1	0	2	4	5	5	6	2	4	2	4	4	3	3	3	4	3	2	2	2	1	2	1	1	1	3	1	3	4	2
245	2024-02-20 14:57:35	2024-02-20 15:00:39	anonymous	0	1	3	2	1	1	1	6	6	6	3	3	5	4	4	7	5	4	3	3	4	5	7	7	7	4	4	5	5	5	4	5	5	5	5
246	2024-02-20 14:18:48	2024-02-20 15:01:41	anonymous	0	1	3	0	3	2	1	7	7	1	1	1	7	7	6	6	5	1	2	2	6	7	7	7	7	4	5	5	5	5	4	5	5	5	5
247	2024-02-20 13:16:27	2024-02-20 15:03:14	anonymous	0	1	4	0	5	2	0	6	4	3	4	2	4	7	5	6	4	4	4	4	5	4	6	5	4	3	4	5	4	3	3	4	4	3	2
248	2024-02-20 14:59:30	2024-02-20 15:03:34	anonymous	0	1	3	0	0	2	1	1	5	2	4	1	6	7	6	7	3	1	7	3	7	7	4	6	1	1	5	3	2	4	4	5	5	5	3
249	2024-02-20 15:01:07	2024-02-20 15:06:43	anonymous	0	1	3	0	1	4	1	5	7	1	2	1	6	6	4	2	1	2	2	4	7	7	6	7	7	3	4	4	4	4	4	4	4	4	4
250	2024-02-20 15:04:09	2024-02-20 15:14:06	anonymous	0	2	6	0	2	1	0	1	1	7	5	6	5	1	6	1	3	4	6	6	2	1	1	3	2	2	2	1	1	2	2	1	4	3	2
251	2024-02-20 15:04:34	2024-02-20 15:14:56	anonymous	0	1	3	0	3	4	1	6	7	1	1	1	7	5	7	7	1	5	1	4	7	6	5	6	6	1	4	4	5	3	5	3	4	5	3
252	2024-02-20 15:12:09	2024-02-20 15:17:11	anonymous	0	1	3	0	1	3	1	7	7	1	1	1	7	7	7	7	1	1	1	1	7	7	7	7	6	5	5	5	5	5	5	5	5	5	5
253	2024-02-20 15:13:53	2024-02-20 15:19:00	anonymous	0	2	6	2	3	1	0	4	4	4	4	4	4	4	4	4	4	4	4	4	4	4	4	4	4	3	3	3	3	3	3	3	3	3	3
254	2024-02-20 15:08:23	2024-02-20 15:19:31	anonymous	0	1	3	0	3	4	1	4	7	1	1	1	7	6	6	6	6	1	6	1	6	2	6	6	6	5	4	5	5	4	4	5	5	5	5
255	2024-02-20 15:08:38	2024-02-20 15:20:58	anonymous	0	1	4	0	2	3	0	5	2	6	3	4	7	5	1	1	3	7	6	3	6	1	2	5	1	3	5	5	4	5	5	5	4	4	4
256	2024-02-20 15:17:34	2024-02-20 15:23:02	anonymous	0	1	3	0	3	1	1	1	2	2	2	2	6	2	2	2	2	6	2	6	6	6	6	6	6	3	3	5	4	4	5	4	5	5	5
257	2024-02-20 15:16:47	2024-02-20 15:25:08	anonymous	0	1	3	2	3	3	1	1	3	1	1	2	6	6	3	2	3	6	2	2	2	2	6	6	6	3	4	3	2	4	4	2	4	4	4
258	2024-02-20 15:24:02	2024-02-20 15:27:48	anonymous	0	1	3	0	1	3	1	2	3	6	6	6	3	4	3	3	3	3	2	3	3	3	3	4	3	3	3	4	3	5	5	3	5	3	3
259	2024-02-20 15:24:14	2024-02-20 15:28:48	anonymous	0	1	3	0	1	2	1	6	5	1	2	2	6	6	4	4	4	4	5	5	5	4	4	4	4	4	4	4	3	5	4	4	4	4	4
260	2024-02-20 15:27:15	2024-02-20 15:35:44	anonymous	0	1	3	0	1	2	1	6	6	2	2	2	7	6	6	6	1	1	1	1	6	7	7	7	7	5	5	5	5	5	5	5	5	5	5
261	2024-02-20 15:22:13	2024-02-20 15:36:21	anonymous	0	1	3	0	1	2	1	7	6	2	3	2	7	7	7	7	6	6	7	1	7	7	6	6	6	1	1	5	2	4	5	5	3	5	1
262	2024-02-20 15:30:15	2024-02-20 15:37:34	anonymous	0	0	2	0	5	1	0	1	4	6	6	3	1	3	5	5	7	6	6	7	7	1	4	6	1	2	3	2	2	2	5	3	4	2	3
263	2024-02-20 15:31:00	2024-02-20 15:37:57	anonymous	0	1	3	0	2	3	1	7	7	1	1	1	7	7	7	7	7	7	1	1	7	7	7	7	7	2	4	5	3	5	5	5	5	4	5
264	2024-02-20 15:46:01	2024-02-20 15:51:15	anonymous	0	0	5	0	4	2	0	6	5	1	1	1	6	6	6	4	6	3	5	1	6	6	7	7	7	4	4	5	4	3	3	4	4	4	3
265	2024-02-20 15:54:47	2024-02-20 16:01:38	anonymous	0	1	4	2	3	2	0	3	6	1	1	1	7	1	5	3	5	5	6	2	2	6	6	6	5	4	5	5	5	3	2	3	5	4	3
266	2024-02-20 16:02:25	2024-02-20 16:07:22	anonymous	0	1	4	0	1	2	0	2	4	2	2	2	6	4	2	5	5	3	5	3	5	5	5	5	6	3	4	5	4	3	4	5	4	3	4
267	2024-02-20 16:05:27	2024-02-20 16:09:48	anonymous	0	1	3	0	1	1	1	2	5	2	2	2	5	6	3	5	2	5	2	2	2	6	6	6	5	2	3	3	3	5	5	4	3	5	3
268	2024-02-20 16:12:55	2024-02-20 16:20:44	anonymous	0	2	4	0	5	2	0	6	6	2	1	1	6	6	6	4	4	4	4	2	6	5	5	7	6	3	5	5	4	4	5	3	4	4	4
269	2024-02-20 16:27:44	2024-02-20 16:33:04	anonymous	0	1	4	0	5	2	0	6	7	1	1	1	7	6	4	1	4	6	4	1	6	6	7	6	7	5	5	5	5	5	5	5	5	5	5
270	2024-02-20 16:27:51	2024-02-20 16:37:12	anonymous	0	0	3	0	2	2	1	6	6	1	6	6	6	5	2	2	2	1	5	2	3	2	7	1	6	2	2	3	5	3	3	3	4	5	4
271	2024-02-20 15:39:37	2024-02-20 16:46:51	anonymous	0	1	3	0	4	4	1	6	6	2	1	1	7	5	6	7	2	6	1	1	6	7	7	7	7	3	4	4	4	3	3	3	5	4	3
272	2024-02-20 16:38:04	2024-02-20 16:47:30	anonymous	0	1	3	0	3	3	1	6	7	1	1	1	7	6	6	6	6	6	4	2	4	6	7	6	6	3	5	5	5	3	5	5	5	5	5
273	2024-02-20 15:04:43	2024-02-20 16:53:50	anonymous	0	1	3	0	3	3	1	3	3	5	6	3	3	3	6	6	6	5	6	6	4	2	4	5	4	2	3	3	2	4	5	2	2	4	1
274	2024-02-20 16:53:40	2024-02-20 16:57:41	anonymous	0	1	1	0	2	1	0	6	6	1	1	1	6	6	6	6	7	5	6	2	6	6	7	7	7	5	5	5	5	4	4	5	4	4	4
275	2024-02-20 16:55:04	2024-02-20 17:00:41	anonymous	0	0	1	0	3	1	0	6	7	2	1	2	7	6	6	6	2	2	2	2	2	4	7	7	7	5	5	5	5	5	4	5	5	5	5
276	2024-02-20 16:54:15	2024-02-20 17:01:32	anonymous	0	0	1	0	3	3	0	7	7	1	1	1	7	6	7	6	7	2	6	1	6	7	7	7	7	5	5	5	5	5	5	5	5	5	5
277	2024-02-20 16:58:25	2024-02-20 17:02:36	anonymous	0	0	1	0	1	4	0	7	7	1	1	1	7	1	2	2	6	5	6	1	7	7	7	7	7	5	5	5	5	5	5	5	5	5	5
278	2024-02-20 16:55:46	2024-02-20 17:03:44	anonymous	0	0	1	0	1	2	0	7	7	1	1	1	7	7	7	6	6	2	2	1	2	7	7	7	7	5	5	5	5	5	5	5	5	5	5
279	2024-02-20 16:58:46	2024-02-20 17:06:00	anonymous	0	0	1	0	5	3	0	2	6	2	2	2	6	4	6	4	4	2	4	2	4	4	6	4	6	5	5	5	5	4	4	4	5	5	4
280	2024-02-20 16:58:29	2024-02-20 17:06:17	anonymous	0	0	1	0	4	1	0	7	7	2	2	2	6	6	4	2	6	2	6	1	6	4	6	7	7	5	5	5	5	5	5	5	5	4	5
281	2024-02-20 16:56:28	2024-02-20 17:07:28	anonymous	0	1	5	0	3	1	0	1	2	3	2	1	2	7	4	6	2	1	5	1	7	6	6	7	2	5	4	5	3	5	3	5	5	5	2
282	2024-02-20 17:00:46	2024-02-20 17:09:31	anonymous	0	0	1	0	1	2	0	6	6	2	2	2	6	6	5	7	7	7	7	2	6	7	6	6	6	3	5	5	5	4	4	5	5	5	5
283	2024-02-20 17:04:29	2024-02-20 17:10:10	anonymous	0	0	1	0	3	4	0	6	6	2	2	2	4	6	6	5	5	6	6	2	6	5	5	5	5	4	4	4	4	3	3	4	3	3	3
284	2024-02-20 17:00:32	2024-02-20 17:10:59	anonymous	0	1	1	0	3	3	0	6	7	1	6	4	6	6	7	4	2	4	2	1	4	4	6	6	6	5	5	5	5	4	3	4	4	3	4
285	2024-02-20 17:01:35	2024-02-20 17:12:08	anonymous	0	0	1	0	5	1	0	7	6	1	1	1	7	6	6	4	4	6	4	2	6	4	7	4	6	5	5	5	5	5	5	5	5	5	5
286	2024-02-20 17:06:37	2024-02-20 17:12:54	anonymous	0	0	1	0	5	4	0	7	7	1	1	1	7	7	7	2	7	6	6	1	6	7	7	7	7	5	5	5	5	4	4	5	4	4	4
287	2024-02-20 17:02:47	2024-02-20 17:13:22	anonymous	0	1	3	0	1	2	1	4	6	1	1	1	7	6	4	2	2	6	2	2	6	6	6	6	7	5	5	5	5	4	4	5	5	4	4
288	2024-02-20 17:11:22	2024-02-20 17:18:56	anonymous	0	0	1	0	4	3	0	6	7	1	1	1	7	6	6	5	5	6	6	1	6	6	7	4	6	5	5	5	5	5	5	4	4	5	5
289	2024-02-20 17:14:21	2024-02-20 17:20:02	anonymous	0	0	1	0	5	1	0	6	6	1	1	1	7	4	6	7	3	2	4	1	6	6	6	6	6	5	5	5	5	5	5	4	5	4	5
290	2024-02-20 17:18:04	2024-02-20 17:22:00	anonymous	0	0	1	0	4	2	0	6	7	1	1	1	7	7	7	6	5	1	6	1	7	6	7	7	7	5	5	5	5	5	5	5	5	5	5
291	2024-02-20 17:17:25	2024-02-20 17:22:31	anonymous	0	0	1	0	5	4	0	7	6	1	1	1	7	7	2	7	2	2	2	1	6	7	7	7	7	5	5	5	5	4	4	5	5	3	4
292	2024-02-20 17:11:01	2024-02-20 17:24:12	anonymous	0	0	1	0	4	2	0	6	7	1	1	1	7	7	7	7	7	6	5	1	7	7	7	6	6	5	5	5	5	5	5	5	5	5	5
293	2024-02-20 17:25:33	2024-02-20 17:30:21	anonymous	0	0	1	0	3	4	0	7	7	1	1	1	7	4	7	7	7	1	7	1	1	6	7	7	7	5	5	5	5	5	5	5	5	5	5
294	2024-02-20 17:21:19	2024-02-20 17:31:35	anonymous	1	1	3	0	5	3	1	7	7	1	1	1	7	7	7	7	7	7	1	1	7	7	7	7	7	4	5	5	5	5	3	5	5	5	5
295	2024-02-20 17:20:42	2024-02-20 17:32:45	anonymous	0	1	1	0	5	3	0	6	6	2	1	1	6	6	7	6	6	6	6	6	6	6	7	6	6	4	5	5	5	5	4	4	4	5	4
296	2024-02-20 17:36:47	2024-02-20 17:43:53	anonymous	0	0	1	0	1	1	0	6	6	1	1	2	6	6	7	7	6	4	3	2	7	7	7	7	6	3	5	5	4	2	5	4	5	5	3
297	2024-02-20 17:40:11	2024-02-20 17:49:27	anonymous	0	1	3	0	2	1	1	6	7	1	1	1	7	5	7	7	7	7	2	1	1	5	7	7	7	4	4	4	3	4	4	4	5	5	4
298	2024-02-20 17:45:16	2024-02-20 17:50:44	anonymous	0	0	1	0	0	4	0	7	6	1	1	1	7	7	7	7	1	1	1	2	6	7	7	6	7	4	5	5	5	4	4	5	5	5	5
299	2024-02-20 17:45:20	2024-02-20 17:51:22	anonymous	0	0	1	0	5	4	0	7	7	1	1	1	7	7	7	7	7	4	7	1	7	7	7	7	7	5	5	5	5	5	5	5	5	5	5
300	2024-02-20 17:39:20	2024-02-20 17:52:39	anonymous	0	1	4	0	1	2	0	7	7	1	1	1	7	7	7	1	1	2	1	1	2	2	7	7	7	5	5	5	5	5	4	5	5	5	5
301	2024-02-20 17:27:10	2024-02-20 17:56:19	anonymous	0	0	0	0	4	1	0	6	7	1	1	1	7	7	7	2	6	6	7	1	6	7	7	7	6	4	5	5	5	5	5	5	5	5	5
302	2024-02-20 17:46:55	2024-02-20 17:56:56	anonymous	0	1	1	2	2	1	0	6	6	7	2	2	6	7	3	4	4	4	4	2	5	6	6	6	6	4	5	5	4	4	4	5	4	4	5
303	2024-02-20 17:52:41	2024-02-20 17:57:41	anonymous	0	0	1	0	4	1	0	6	6	1	1	1	7	7	5	5	7	4	4	1	4	7	7	7	7	5	5	5	5	5	5	5	3	5	5
304	2024-02-20 17:58:49	2024-02-20 18:05:38	anonymous	0	1	5	2	1	2	0	6	6	2	1	2	6	5	6	6	6	6	4	1	6	7	7	6	6	5	5	5	5	4	4	4	4	4	4
305	2024-02-20 18:05:36	2024-02-20 18:08:17	anonymous	0	1	1	0	1	3	0	6	6	5	3	4	5	4	4	4	4	4	4	3	4	5	3	4	3	3	3	3	3	4	3	3	3	3	3
306	2024-02-20 17:59:32	2024-02-20 18:09:58	anonymous	0	1	5	0	4	2	0	7	7	1	1	1	7	7	7	7	7	7	7	1	7	7	7	7	7	5	5	5	5	5	5	5	5	5	5
307	2024-02-20 18:04:46	2024-02-20 18:11:00	anonymous	0	0	5	2	2	2	0	7	7	1	1	1	7	7	7	7	7	5	7	2	6	6	7	6	6	3	4	5	5	5	5	4	5	4	4
308	2024-02-20 17:59:44	2024-02-20 18:11:43	anonymous	0	0	5	0	5	2	0	2	6	5	5	6	5	2	2	1	2	2	2	6	2	1	5	2	2	3	4	3	3	2	5	3	3	3	2
309	2024-02-20 18:06:22	2024-02-20 18:12:48	anonymous	0	1	5	0	4	2	0	7	6	2	1	1	7	7	7	7	7	2	1	1	7	7	7	7	7	4	5	5	5	5	4	5	5	5	5
310	2024-02-20 18:06:02	2024-02-20 18:12:51	anonymous	0	1	5	0	5	2	0	7	6	1	1	1	7	7	7	7	7	6	4	1	7	7	7	7	7	5	5	5	5	5	5	5	5	5	4
311	2024-02-20 18:06:28	2024-02-20 18:13:23	anonymous	0	1	5	0	5	2	0	6	6	1	2	1	7	3	6	4	5	5	4	3	4	6	7	5	6	4	5	5	5	5	4	5	5	5	4
312	2024-02-20 18:05:52	2024-02-20 18:14:04	anonymous	0	0	5	0	3	2	0	7	6	2	2	2	6	6	6	7	6	4	6	1	6	6	7	6	6	4	4	4	5	3	4	4	4	3	2
313	2024-02-20 17:58:44	2024-02-20 18:14:22	anonymous	0	0	5	0	4	2	0	6	5	2	3	2	5	6	5	6	5	5	3	2	6	6	6	6	5	4	5	4	4	5	5	4	4	5	4
314	2024-02-20 17:21:31	2024-02-20 18:17:49	anonymous	0	1	3	0	2	3	1	3	4	5	4	4	4	6	6	7	6	6	6	4	2	4	5	3	5	3	3	3	3	2	4	3	3	4	2
315	2024-02-20 18:08:57	2024-02-20 18:18:02	anonymous	0	1	3	0	1	2	1	4	5	2	2	2	7	6	6	2	5	5	2	2	6	2	6	6	5	5	5	5	5	5	5	5	5	5	5
316	2024-02-20 18:18:58	2024-02-20 18:23:20	anonymous	0	0	1	0	3	1	0	6	5	2	2	2	6	6	6	3	6	6	4	2	6	6	7	7	6	4	4	5	5	5	5	5	5	5	4
317	2024-02-20 18:19:03	2024-02-20 18:24:31	anonymous	0	0	1	0	3	3	0	2	5	1	4	5	2	1	1	1	2	4	6	6	4	4	4	4	4	3	4	3	3	3	5	3	3	3	3
318	2024-02-20 18:14:51	2024-02-20 18:25:04	anonymous	0	1	5	1	1	2	0	6	6	2	2	2	6	6	5	6	4	6	4	2	6	6	6	7	6	4	4	5	5	4	4	5	4	5	3
319	2024-02-20 18:19:44	2024-02-20 18:25:09	anonymous	0	0	5	0	4	2	0	7	7	1	7	1	7	1	7	3	7	1	7	1	7	7	7	7	7	5	5	5	5	5	5	5	5	5	5
320	2024-02-20 18:18:02	2024-02-20 18:27:28	anonymous	0	1	1	0	4	4	0	5	3	2	4	4	4	5	4	3	4	4	2	3	4	4	5	4	5	4	5	5	4	4	4	4	4	4	4
321	2024-02-20 18:17:31	2024-02-20 18:27:30	anonymous	0	1	4	1	4	2	1	2	2	2	1	1	6	6	1	7	6	1	7	5	3	1	2	3	3	1	3	3	1	4	5	3	5	4	1
322	2024-02-20 18:23:27	2024-02-20 18:30:06	anonymous	0	1	5	0	4	2	0	6	6	2	2	1	7	7	7	6	6	2	2	1	6	6	7	7	6	5	5	5	5	5	5	4	4	4	4
323	2024-02-20 18:26:31	2024-02-20 18:31:04	anonymous	0	1	5	1	4	2	0	7	7	1	1	1	7	6	6	6	6	4	4	1	6	7	7	7	7	5	5	5	5	5	5	5	5	5	5
324	2024-02-20 18:24:36	2024-02-20 18:31:08	anonymous	0	1	3	1	5	1	1	6	6	2	2	2	6	6	6	6	6	6	2	2	6	6	6	6	5	5	5	5	5	5	5	5	5	5	5
325	2024-02-20 18:30:00	2024-02-20 18:36:32	anonymous	0	1	3	0	2	3	1	4	4	5	2	4	4	5	5	4	3	4	2	4	4	4	4	4	5	3	3	3	3	3	3	2	3	4	3
326	2024-02-20 17:55:03	2024-02-20 18:36:38	anonymous	0	1	4	0	1	3	0	5	6	6	2	2	4	1	4	6	4	4	2	4	6	3	7	7	6	4	4	5	4	4	4	5	5	5	5
327	2024-02-20 18:28:45	2024-02-20 18:37:12	anonymous	0	1	5	0	2	2	0	6	5	4	5	6	5	3	2	2	3	5	3	4	5	7	6	6	6	2	4	3	3	3	4	5	5	4	2
328	2024-02-20 18:28:57	2024-02-20 18:38:26	anonymous	0	0	1	0	3	1	0	7	5	1	2	2	6	6	7	7	1	6	6	2	7	7	7	7	7	5	5	5	5	5	5	5	5	5	5
329	2024-02-20 18:37:21	2024-02-20 18:42:26	anonymous	0	1	5	0	4	2	0	7	7	1	1	1	7	7	7	7	4	4	1	1	7	7	7	7	7	5	5	5	5	5	5	5	4	4	5
330	2024-02-20 18:31:24	2024-02-20 18:42:46	anonymous	0	1	5	2	3	2	0	7	6	1	1	1	6	7	7	6	5	6	2	1	7	7	7	7	6	5	5	5	5	4	4	5	5	4	4
331	2024-02-20 18:43:21	2024-02-20 18:52:55	anonymous	0	0	5	0	4	2	0	6	6	2	6	6	6	2	6	5	7	2	4	2	6	5	6	6	7	3	4	4	4	4	4	4	4	4	4
332	2024-02-20 18:50:49	2024-02-20 18:54:38	anonymous	0	0	1	0	2	2	0	6	6	2	2	2	6	6	6	6	6	2	6	2	6	6	6	6	6	5	5	5	5	5	5	5	5	5	5
333	2024-02-20 18:54:56	2024-02-20 18:58:54	anonymous	0	0	1	0	4	4	0	7	7	1	1	1	7	7	7	7	7	2	2	1	7	7	7	7	7	5	5	5	5	5	5	5	5	5	5
334	2024-02-20 18:58:33	2024-02-20 19:03:49	anonymous	0	1	5	0	1	2	0	6	2	2	2	2	6	2	4	4	2	4	2	4	4	4	6	5	7	3	5	5	5	5	5	5	5	5	5
335	2024-02-20 18:55:33	2024-02-20 19:05:19	anonymous	0	1	5	0	3	2	0	4	5	4	4	3	4	6	5	6	6	6	5	4	4	2	5	5	4	4	4	3	4	5	5	3	4	4	4
336	2024-02-20 18:58:21	2024-02-20 19:06:34	anonymous	0	1	5	0	3	3	0	7	5	1	2	1	6	2	6	7	5	1	2	2	6	7	7	7	6	5	5	5	5	5	4	5	5	5	5
337	2024-02-20 18:58:55	2024-02-20 19:07:59	anonymous	0	2	5	3	2	2	0	6	7	2	1	1	7	6	6	6	6	6	6	3	3	6	7	6	7	4	5	5	5	5	5	5	5	5	5
338	2024-02-20 18:55:34	2024-02-20 19:09:20	anonymous	0	0	1	0	4	1	0	6	6	2	2	2	7	6	6	4	2	2	2	2	6	6	6	6	6	5	5	5	5	5	4	5	5	5	3
339	2024-02-20 18:29:58	2024-02-20 19:11:49	anonymous	0	1	4	0	2	1	1	5	2	1	1	7	7	7	7	7	5	1	6	2	2	3	3	1	1	2	3	4	2	5	5	4	5	4	1
340	2024-02-20 19:02:23	2024-02-20 19:13:34	anonymous	0	1	3	0	1	1	1	5	5	3	3	2	5	6	4	6	4	2	4	3	6	5	4	5	3	3	5	4	3	5	3	4	3	3	3
341	2024-02-20 18:06:12	2024-02-20 19:13:35	anonymous	1	1	3	2	3	4	0	2	2	1	2	2	6	2	2	2	6	6	2	2	6	6	6	2	6	5	5	5	5	5	5	5	5	3	3
342	2024-02-20 18:52:58	2024-02-20 19:14:02	anonymous	0	1	3	0	3	4	1	2	2	4	5	6	3	5	6	6	6	6	6	2	2	2	4	4	4	1	4	3	2	4	4	3	4	4	2
343	2024-02-20 19:13:19	2024-02-20 19:16:34	anonymous	0	0	4	2	1	0	0	7	6	1	1	1	6	6	6	3	2	2	5	2	6	6	6	6	6	5	5	5	5	5	5	5	5	5	5
344	2024-02-20 18:31:26	2024-02-20 19:17:35	anonymous	0	1	5	2	2	2	0	7	7	1	1	1	7	7	7	7	6	4	7	1	7	7	7	7	7	5	5	5	5	5	5	5	5	5	5
345	2024-02-20 19:13:17	2024-02-20 19:17:53	anonymous	0	0	4	0	3	1	0	5	6	1	1	1	6	4	4	6	5	3	5	3	5	3	6	5	5	4	4	4	4	4	4	4	4	4	4
346	2024-02-20 19:11:41	2024-02-20 19:18:31	anonymous	0	0	4	0	3	0	0	7	6	2	2	2	7	2	7	7	6	2	6	1	7	6	7	7	7	5	5	5	5	5	5	5	4	5	5
347	2024-02-20 19:13:18	2024-02-20 19:21:19	anonymous	0	0	4	0	4	0	0	7	7	1	1	1	7	7	7	7	7	2	2	1	1	6	7	7	7	5	5	5	5	5	5	5	5	5	5
348	2024-02-20 19:11:52	2024-02-20 19:22:23	anonymous	0	0	4	0	2	0	0	7	5	2	2	2	6	7	6	6	2	1	4	1	4	6	7	7	5	4	5	5	5	5	5	5	5	5	5
349	2024-02-20 19:17:34	2024-02-20 19:22:44	anonymous	0	0	4	0	3	0	0	7	6	1	1	1	7	7	7	5	4	7	4	1	7	7	7	1	7	5	5	5	5	5	5	5	5	5	5
350	2024-02-20 19:17:29	2024-02-20 19:23:25	anonymous	0	0	4	2	2	0	0	6	6	1	1	1	6	4	6	4	6	2	2	1	6	4	6	6	5	5	5	5	5	4	3	5	4	4	5
351	2024-02-20 19:11:51	2024-02-20 19:27:55	anonymous	0	0	4	0	3	0	0	4	4	5	4	3	4	6	6	4	6	4	7	2	5	4	4	4	2	4	5	5	4	5	5	3	3	5	3
352	2024-02-20 19:23:57	2024-02-20 19:28:24	anonymous	0	0	4	0	3	0	0	7	6	2	2	2	7	2	2	7	2	2	2	2	2	7	7	7	7	5	5	5	5	5	5	5	5	5	5
353	2024-02-20 19:20:39	2024-02-20 19:29:03	anonymous	0	0	0	0	5	1	0	5	5	2	2	2	5	6	6	2	4	4	3	2	5	4	7	7	6	4	4	5	4	4	4	5	5	5	5
354	2024-02-20 19:24:08	2024-02-20 19:31:31	anonymous	0	0	4	2	2	0	0	7	7	2	1	1	7	7	7	7	6	6	3	2	2	7	7	7	7	5	5	5	5	4	5	5	5	5	5
355	2024-02-20 19:24:35	2024-02-20 19:31:31	anonymous	0	0	4	0	3	1	0	5	6	5	5	2	4	4	4	4	4	4	5	5	6	4	6	6	6	4	4	4	4	5	5	5	5	5	5
356	2024-02-20 19:20:20	2024-02-20 19:33:14	anonymous	0	0	4	0	4	0	0	5	1	5	5	5	5	6	6	7	6	6	6	2	5	5	3	2	2	2	2	5	4	4	5	4	3	2	2
357	2024-02-20 19:29:41	2024-02-20 19:34:05	anonymous	0	1	3	0	2	1	1	6	6	2	2	2	6	6	6	6	5	6	5	6	6	6	6	6	6	4	4	4	4	5	5	5	5	5	5
358	2024-02-20 19:33:09	2024-02-20 19:36:25	anonymous	0	0	6	0	1	1	0	6	6	3	3	3	7	7	7	4	5	3	6	2	5	7	7	7	7	5	5	5	5	5	5	5	5	5	5
359	2024-02-20 18:42:45	2024-02-20 19:37:32	anonymous	0	2	6	2	3	2	0	7	7	1	1	1	7	1	7	6	1	2	1	1	7	6	7	7	7	5	1	5	5	5	5	5	1	5	1
360	2024-02-20 19:22:00	2024-02-20 19:38:12	anonymous	0	0	4	0	5	0	0	6	5	2	2	2	4	7	6	7	6	6	6	2	6	5	4	6	6	5	5	5	5	5	4	4	5	4	4
361	2024-02-20 19:34:52	2024-02-20 19:38:21	anonymous	0	0	4	0	5	1	0	7	3	2	2	4	4	1	4	3	6	3	1	3	3	5	2	2	2	2	3	3	3	3	3	2	3	3	3
362	2024-02-20 19:34:52	2024-02-20 19:39:53	anonymous	0	0	5	2	5	1	0	7	7	1	1	1	7	7	7	4	4	4	4	4	4	4	7	6	7	5	5	5	5	5	5	5	5	4	4
363	2024-02-20 19:33:42	2024-02-20 19:41:17	anonymous	0	0	0	0	4	1	0	2	6	2	2	2	2	2	5	2	2	6	7	6	2	2	6	6	2	2	4	3	2	5	5	5	5	5	4
364	2024-02-20 19:38:25	2024-02-20 19:42:07	anonymous	0	0	5	2	1	1	0	6	4	4	4	4	4	4	4	4	4	4	4	4	4	4	4	4	4	5	5	5	5	5	5	5	5	5	5
365	2024-02-20 18:55:13	2024-02-20 19:42:11	anonymous	0	1	3	0	1	3	1	4	7	5	3	2	6	7	4	7	4	7	2	7	1	3	4	7	2	3	5	3	2	4	5	2	5	5	4
366	2024-02-20 19:29:54	2024-02-20 19:42:50	anonymous	0	0	4	0	3	1	0	1	2	7	7	7	2	6	1	7	7	7	7	7	7	2	2	1	2	1	4	2	3	5	3	3	3	3	3
367	2024-02-20 19:40:58	2024-02-20 19:46:37	anonymous	0	1	5	0	3	1	0	7	1	1	1	1	6	7	6	6	1	1	2	1	6	7	7	7	7	5	5	5	5	1	3	3	4	4	4
368	2024-02-20 19:38:48	2024-02-20 19:46:44	anonymous	0	0	4	0	5	1	0	6	6	2	2	2	6	6	6	6	2	2	2	2	2	6	6	6	6	5	5	5	5	5	5	5	5	5	5
369	2024-02-20 17:48:39	2024-02-20 19:46:45	anonymous	0	1	3	0	2	3	1	2	2	6	4	7	4	4	2	1	2	4	2	4	4	4	4	2	4	1	1	4	1	4	4	2	4	4	4
370	2024-02-20 19:39:51	2024-02-20 19:46:45	anonymous	0	0	4	0	4	0	0	6	7	1	1	1	6	7	7	7	6	6	6	2	6	7	7	7	6	5	5	5	5	5	5	5	5	5	5
371	2024-02-20 19:46:41	2024-02-20 19:48:14	anonymous	0	0	5	0	1	1	0	1	1	1	1	1	1	1	1	1	1	1	1	1	1	1	1	1	1	3	5	5	5	5	5	5	5	5	5
372	2024-02-20 19:42:41	2024-02-20 19:49:39	anonymous	0	0	5	1	4	1	0	7	7	1	1	1	7	7	7	7	1	1	1	1	7	7	7	7	7	5	5	5	5	5	5	5	5	5	5
373	2024-02-20 19:44:09	2024-02-20 19:49:57	anonymous	0	1	5	1	3	1	0	6	6	2	2	2	6	4	4	5	5	1	3	1	3	7	7	7	7	5	5	5	5	5	5	5	5	4	5
374	2024-02-20 19:42:32	2024-02-20 19:50:59	anonymous	0	0	5	0	5	1	0	5	5	5	5	1	5	7	7	7	7	2	7	2	7	6	5	6	5	4	4	4	4	5	5	3	3	5	3
375	2024-02-20 19:49:31	2024-02-20 19:52:43	anonymous	0	0	5	0	1	4	0	7	7	1	1	1	7	7	7	7	7	7	7	1	7	7	7	7	7	5	5	5	5	5	5	5	5	5	5
376	2024-02-20 19:19:28	2024-02-20 19:53:21	anonymous	0	0	4	0	2	0	0	6	6	1	1	1	7	7	7	6	6	7	6	1	2	6	6	7	6	5	5	5	5	5	5	5	5	5	5
377	2024-02-20 19:50:06	2024-02-20 19:55:21	anonymous	0	1	5	0	5	1	0	2	7	1	1	1	7	6	6	6	4	6	6	1	6	6	7	6	5	4	4	4	4	4	4	4	4	3	4
378	2024-02-20 19:42:04	2024-02-20 19:55:43	anonymous	0	0	4	0	4	0	0	6	7	1	1	1	7	6	6	2	2	1	3	2	6	2	7	2	6	4	4	5	5	2	2	4	5	5	4
379	2024-02-20 19:54:55	2024-02-20 19:58:05	anonymous	0	1	2	2	1	0	0	5	6	2	2	2	6	6	6	4	4	5	5	3	6	6	6	6	6	4	4	4	4	4	4	4	4	4	4
380	2024-02-20 19:53:16	2024-02-20 19:59:35	anonymous	0	1	3	0	1	3	1	6	5	3	3	2	6	6	5	2	6	6	2	4	6	6	6	6	5	3	4	3	4	5	5	4	5	5	3
381	2024-02-20 19:53:43	2024-02-20 20:02:30	anonymous	0	0	4	0	5	0	0	7	6	2	1	1	7	7	1	2	1	1	2	3	2	1	4	1	1	5	5	5	5	5	5	3	4	4	3
382	2024-02-20 20:00:35	2024-02-20 20:03:15	anonymous	0	0	1	0	5	2	0	7	7	1	1	1	7	7	7	7	7	1	7	1	7	7	7	7	7	5	5	5	5	5	5	5	5	5	5
383	2024-02-20 20:01:49	2024-02-20 20:04:48	anonymous	0	0	5	2	5	1	0	6	6	7	1	1	7	7	7	4	4	4	4	4	4	4	7	4	7	4	4	4	5	5	5	4	4	5	4
384	2024-02-20 19:58:58	2024-02-20 20:04:54	anonymous	0	0	0	1	3	2	0	3	5	2	2	2	5	5	5	6	7	7	7	2	6	5	4	6	4	2	4	3	2	4	5	3	4	4	2
385	2024-02-20 20:00:22	2024-02-20 20:06:08	anonymous	0	0	4	0	4	1	0	7	1	1	1	1	7	7	7	7	7	1	4	1	6	7	7	7	7	5	5	5	5	5	5	5	5	5	5
386	2024-02-20 19:59:51	2024-02-20 20:06:48	anonymous	0	0	5	0	5	1	0	4	7	1	1	1	6	6	6	2	6	2	6	2	4	2	6	5	3	4	3	4	2	3	4	2	3	4	3
387	2024-02-20 20:05:40	2024-02-20 20:11:51	anonymous	0	0	0	0	3	3	0	6	6	2	2	2	7	6	6	6	6	3	6	1	6	7	6	6	7	5	5	5	5	5	5	5	5	5	5
388	2024-02-20 20:03:00	2024-02-20 20:14:15	anonymous	0	0	0	0	4	1	0	6	6	2	2	2	6	4	6	6	6	2	4	2	6	6	6	7	6	3	2	3	3	5	5	3	3	4	5
389	2024-02-20 20:11:47	2024-02-20 20:14:44	anonymous	0	0	1	0	2	1	0	6	4	2	4	5	7	6	6	7	4	4	4	1	6	1	4	6	6	5	5	5	5	5	3	5	5	5	4
390	2024-02-20 20:02:31	2024-02-20 20:17:13	anonymous	0	1	4	0	3	2	1	7	6	2	2	2	6	6	7	7	6	2	6	1	7	7	7	7	7	1	3	5	1	3	3	5	5	5	3
391	2024-02-20 20:12:30	2024-02-20 20:18:45	anonymous	0	1	3	0	5	1	1	3	2	4	4	4	4	4	4	3	5	4	6	6	2	3	3	4	1	2	3	3	2	3	5	2	3	3	3
392	2024-02-20 20:05:17	2024-02-20 20:19:45	anonymous	0	0	1	0	4	3	0	7	7	1	1	1	7	7	7	7	7	1	7	1	7	7	7	7	7	5	5	5	5	5	5	5	5	4	4
393	2024-02-20 19:50:20	2024-02-20 20:20:45	anonymous	0	0	4	0	5	0	0	7	7	1	1	1	7	7	7	6	6	1	6	1	7	2	7	2	7	5	5	5	5	5	5	5	5	5	5
394	2024-02-20 20:18:27	2024-02-20 20:21:56	anonymous	0	0	0	0	2	3	0	5	4	2	2	2	6	5	6	6	6	3	6	3	6	6	6	6	6	5	5	5	5	3	5	5	4	5	5
395	2024-02-20 20:16:22	2024-02-20 20:25:05	anonymous	1	1	3	0	5	2	0	1	6	1	1	2	7	7	6	7	6	1	7	1	6	1	7	1	7	1	4	5	5	1	5	5	5	3	3
396	2024-02-20 20:20:39	2024-02-20 20:27:46	anonymous	0	0	5	0	4	1	0	7	6	7	2	1	6	6	6	2	6	2	2	1	6	6	7	7	6	5	5	5	4	4	4	5	4	4	4
397	2024-02-20 20:23:58	2024-02-20 20:33:14	anonymous	0	0	5	0	4	1	0	6	6	2	2	2	6	6	6	6	6	6	6	2	6	6	6	2	4	4	5	5	4	5	5	4	5	5	5
398	2024-02-20 20:27:54	2024-02-20 20:34:13	anonymous	0	0	1	0	5	4	0	7	2	7	2	1	7	6	7	5	4	2	2	2	6	6	7	7	7	5	5	5	5	4	5	5	5	5	5
399	2024-02-20 20:33:12	2024-02-20 20:38:36	anonymous	0	0	4	0	5	3	0	2	6	2	2	2	2	4	1	1	1	1	1	2	1	1	6	1	4	3	3	4	3	5	5	1	4	5	4
400	2024-02-20 20:27:52	2024-02-20 20:44:00	anonymous	1	2	5	0	2	1	0	5	5	2	5	3	5	3	6	6	2	5	2	3	6	5	6	5	5	4	4	5	4	3	4	4	3	3	4
401	2024-02-20 20:33:47	2024-02-20 20:45:05	anonymous	0	0	0	0	3	3	0	2	3	5	7	5	2	6	6	7	6	5	6	2	7	3	1	5	1	4	5	5	5	5	5	5	5	1	5
402	2024-02-20 20:41:19	2024-02-20 20:48:23	anonymous	0	0	5	0	4	1	0	7	7	1	1	1	7	7	7	4	7	1	3	1	1	7	7	7	7	5	5	5	5	5	5	5	5	5	5
403	2024-02-20 19:43:23	2024-02-20 20:49:50	anonymous	0	1	3	0	2	1	1	7	7	1	2	2	7	6	5	2	2	6	2	2	7	7	7	7	7	4	5	5	5	5	5	5	5	5	5
404	2024-02-20 20:46:30	2024-02-20 20:51:59	anonymous	0	0	0	0	3	1	0	5	6	1	1	1	7	7	5	3	5	2	5	1	4	3	6	5	4	5	5	5	5	5	5	5	5	5	5
405	2024-02-20 20:35:54	2024-02-20 20:52:23	anonymous	0	1	3	0	1	4	1	5	7	1	1	1	7	6	6	6	1	6	1	2	6	6	6	6	6	2	4	5	4	5	5	5	5	5	3
406	2024-02-20 20:48:53	2024-02-20 20:52:48	anonymous	0	0	0	0	5	3	0	7	7	1	1	1	7	6	7	5	7	7	6	1	7	4	7	7	7	5	4	5	5	4	4	4	4	5	5
407	2024-02-20 20:46:13	2024-02-20 20:53:24	anonymous	0	0	1	0	4	4	0	6	1	1	1	1	6	5	6	6	6	3	1	6	6	7	7	7	7	5	5	5	5	4	3	5	4	5	4
408	2024-02-20 20:22:58	2024-02-20 20:56:12	anonymous	0	1	3	0	1	2	1	5	6	2	1	1	7	7	5	5	4	6	4	2	7	7	7	7	7	4	5	5	4	5	5	5	5	5	5
409	2024-02-20 20:50:10	2024-02-20 20:58:22	anonymous	0	1	4	1	1	4	1	2	2	4	6	4	2	6	4	6	6	4	6	4	4	2	5	4	4	1	2	2	1	4	3	2	2	3	1
410	2024-02-20 20:54:02	2024-02-20 21:00:05	anonymous	0	0	0	0	5	3	0	6	6	2	1	1	7	6	7	6	4	2	2	1	6	7	7	7	7	4	4	5	4	4	4	4	4	5	4
411	2024-02-20 20:54:41	2024-02-20 21:00:42	anonymous	0	1	3	0	2	2	1	6	7	2	2	2	6	6	6	6	6	6	6	2	6	6	6	7	6	3	4	4	4	4	5	4	5	4	4
412	2024-02-20 20:56:28	2024-02-20 21:02:05	anonymous	0	0	0	0	3	1	0	4	5	4	4	4	4	5	6	6	6	4	6	4	6	4	4	6	4	5	5	5	5	4	5	4	4	5	4
413	2024-02-20 19:16:19	2024-02-20 21:02:27	anonymous	0	1	3	0	2	2	1	7	7	1	1	1	7	6	6	6	3	2	2	2	6	6	1	6	6	4	5	5	5	4	5	5	5	5	5
414	2024-02-20 21:05:09	2024-02-20 21:09:54	anonymous	0	0	4	0	4	0	0	7	3	1	1	1	7	6	7	7	6	1	3	2	6	7	7	7	6	5	5	5	5	5	5	5	5	5	5
415	2024-02-20 21:07:00	2024-02-20 21:12:10	anonymous	0	1	3	0	1	1	1	6	6	2	4	4	5	4	5	2	3	3	2	3	4	5	6	6	6	4	4	4	4	5	5	5	4	5	4
416	2024-02-20 21:10:15	2024-02-20 21:15:29	anonymous	0	0	0	0	4	3	0	7	6	2	2	2	7	6	6	6	6	4	6	2	5	5	7	6	6	5	5	5	5	4	4	5	5	5	4
417	2024-02-20 21:15:09	2024-02-20 21:18:27	anonymous	0	0	5	0	3	1	0	7	6	2	1	1	7	6	6	6	6	2	6	2	6	6	6	6	6	5	5	5	5	5	5	5	5	5	5
418	2024-02-20 21:12:04	2024-02-20 21:18:45	anonymous	0	1	1	0	5	4	0	6	6	2	2	2	6	6	6	6	6	2	6	2	6	6	6	6	6	5	5	5	5	4	4	5	5	5	5
419	2024-02-20 21:15:36	2024-02-20 21:19:41	anonymous	0	1	3	0	2	3	1	3	6	1	2	2	6	3	5	4	2	3	2	2	3	6	7	6	6	3	3	3	3	4	4	3	3	3	3
420	2024-02-20 21:14:57	2024-02-20 21:20:01	anonymous	0	0	4	2	4	1	0	6	6	2	2	2	6	6	3	3	6	2	5	2	6	2	6	6	6	4	4	4	4	4	3	4	5	5	3
421	2024-02-20 21:20:52	2024-02-20 21:26:23	anonymous	0	1	3	0	2	3	1	2	2	6	6	5	2	3	3	6	5	5	5	5	3	3	3	3	3	2	4	2	2	2	2	2	5	4	4
422	2024-02-20 21:21:20	2024-02-20 21:27:34	anonymous	0	1	4	2	5	1	0	6	6	1	1	1	1	6	2	6	6	6	6	2	6	6	6	6	6	4	5	5	5	5	5	5	5	5	5
423	2024-02-20 21:21:36	2024-02-20 21:27:38	anonymous	0	1	3	0	1	2	1	6	6	1	1	1	6	6	6	3	2	6	2	2	6	6	6	6	6	3	5	5	5	5	5	5	5	5	4
424	2024-02-20 21:21:29	2024-02-20 21:27:57	anonymous	0	0	4	0	3	1	0	4	3	6	4	4	4	6	6	6	6	6	4	4	4	4	5	5	5	4	4	2	2	1	3	2	2	2	2
425	2024-02-20 21:25:13	2024-02-20 21:28:06	anonymous	0	0	4	0	5	2	0	2	1	4	4	4	4	4	3	5	5	5	6	2	5	5	6	6	6	5	5	5	5	5	5	5	5	5	5
426	2024-02-20 21:13:30	2024-02-20 21:30:49	anonymous	0	1	3	0	2	3	1	7	7	1	1	1	7	7	6	6	6	1	2	1	7	6	7	7	6	5	5	5	5	5	5	5	5	5	5
427	2024-02-20 21:22:36	2024-02-20 21:34:50	anonymous	0	1	3	0	2	4	1	6	6	2	2	2	4	4	6	5	4	6	2	2	6	6	6	6	6	4	5	5	4	5	5	5	5	5	5
428	2024-02-20 21:28:27	2024-02-20 21:35:16	anonymous	0	0	0	0	5	4	0	2	6	1	1	1	7	7	6	7	2	6	2	1	6	7	7	7	7	4	5	5	5	5	5	5	5	5	5
429	2024-02-20 21:33:16	2024-02-20 21:39:28	anonymous	0	1	3	0	3	3	1	6	6	2	2	2	6	6	6	6	5	5	2	2	5	5	6	6	6	3	4	4	4	5	5	4	5	5	5
430	2024-02-20 21:33:02	2024-02-20 21:40:52	anonymous	0	1	3	0	2	2	1	5	6	1	1	2	6	6	6	6	6	6	5	2	6	5	6	5	6	3	4	4	4	4	5	4	4	4	4
431	2024-02-20 21:45:56	2024-02-20 21:50:34	anonymous	0	0	1	0	1	1	0	7	6	2	2	2	7	6	6	5	5	4	6	2	6	6	7	7	7	5	5	5	5	5	4	5	4	5	5
432	2024-02-20 21:28:36	2024-02-20 21:53:28	anonymous	0	1	3	3	3	3	1	6	7	2	2	5	6	6	6	6	4	1	2	2	6	6	6	4	6	4	5	4	3	4	5	5	4	4	3
433	2024-02-20 21:11:49	2024-02-20 21:55:15	anonymous	0	0	1	0	4	1	0	7	7	1	1	1	7	7	7	6	7	7	6	1	7	7	7	7	6	5	5	5	5	5	5	5	5	5	5
434	2024-02-20 21:49:37	2024-02-20 21:55:45	anonymous	0	1	3	0	1	4	1	7	7	2	2	1	7	7	7	6	6	2	2	1	5	7	7	7	7	5	5	5	5	5	3	5	5	5	5
435	2024-02-20 21:50:50	2024-02-20 21:56:44	anonymous	0	0	0	0	5	3	0	6	6	2	2	1	7	5	2	7	7	3	6	1	6	4	7	6	7	4	5	5	5	3	3	3	4	2	3
436	2024-02-20 21:52:36	2024-02-20 21:57:44	anonymous	0	0	4	0	5	2	0	6	6	1	1	1	6	6	2	4	2	6	6	4	6	6	6	6	4	4	5	5	5	5	3	4	5	5	4
437	2024-02-20 21:57:00	2024-02-20 22:00:28	anonymous	0	0	1	0	4	1	0	5	6	2	2	2	6	6	6	6	6	3	6	2	5	6	6	7	6	5	5	5	5	5	5	5	5	5	4
438	2024-02-20 22:01:14	2024-02-20 22:05:13	anonymous	0	1	3	0	2	3	1	5	6	2	2	2	6	6	4	5	5	6	3	2	5	5	6	5	5	4	4	4	4	4	4	4	4	4	4
439	2024-02-20 22:01:59	2024-02-20 22:05:30	anonymous	0	1	3	1	2	1	1	6	6	2	2	2	6	6	4	4	4	3	5	4	6	6	5	6	6	3	4	4	3	5	5	3	4	5	4
440	2024-02-20 22:01:03	2024-02-20 22:11:27	anonymous	0	1	3	0	2	1	1	7	7	1	1	1	7	7	6	6	6	3	4	1	7	7	7	7	7	5	5	5	5	5	5	5	5	5	5
441	2024-02-20 22:09:41	2024-02-20 22:16:03	anonymous	0	1	5	0	1	1	0	4	6	1	1	1	7	7	6	6	4	3	4	1	5	7	7	7	7	3	5	5	5	5	5	5	5	5	5
442	2024-02-20 22:17:52	2024-02-20 22:21:57	anonymous	0	1	3	0	1	3	1	3	4	4	4	4	4	4	5	4	4	4	4	4	4	5	4	5	3	3	4	3	3	4	5	3	4	4	3
443	2024-02-20 22:26:52	2024-02-20 22:29:54	anonymous	0	0	3	0	1	4	1	5	2	4	4	2	6	4	2	4	2	3	5	2	2	4	6	4	6	5	5	5	4	3	4	3	3	4	4
444	2024-02-20 22:25:43	2024-02-20 22:33:28	anonymous	0	1	3	0	2	2	1	6	6	2	2	2	6	6	6	2	6	2	6	2	5	6	6	6	6	4	4	5	5	5	5	4	4	5	5
445	2024-02-20 22:00:10	2024-02-20 22:40:35	anonymous	0	1	3	0	1	3	1	6	6	1	1	1	7	7	7	1	2	6	1	2	4	7	6	7	7	3	4	5	5	4	5	4	5	5	4
446	2024-02-20 22:26:17	2024-02-20 22:42:13	anonymous	0	1	3	1	2	2	1	4	6	1	2	5	6	5	6	3	4	5	7	3	4	3	6	6	7	5	5	4	4	4	4	5	5	5	2
447	2024-02-20 22:39:53	2024-02-20 22:45:26	anonymous	0	1	3	0	1	2	1	6	6	1	2	2	6	7	7	7	7	5	5	1	7	7	6	6	6	5	5	5	5	5	4	5	5	5	4
448	2024-02-20 22:52:27	2024-02-20 22:57:43	anonymous	0	0	3	2	1	3	1	1	2	7	6	4	6	1	1	1	5	6	2	6	6	6	2	7	6	1	4	2	3	3	3	3	3	5	3
449	2024-02-20 23:10:50	2024-02-20 23:17:21	anonymous	0	0	3	0	1	4	1	6	6	2	2	2	6	6	6	2	2	6	2	2	6	6	7	7	6	5	5	5	4	4	4	5	4	4	4
450	2024-02-20 20:56:27	2024-02-20 23:30:50	anonymous	0	2	5	2	2	1	0	4	6	2	2	2	6	6	6	2	4	2	5	2	5	3	6	6	2	4	5	5	5	4	5	5	4	4	4
451	2024-02-21 00:14:58	2024-02-21 00:20:37	anonymous	0	0	0	0	3	3	0	7	7	2	2	2	7	6	6	6	7	6	6	2	2	6	6	6	6	5	5	5	5	5	5	4	4	4	4
452	2024-02-21 05:26:45	2024-02-21 05:31:36	anonymous	0	1	3	0	1	2	1	4	1	1	1	1	6	1	2	1	1	1	1	1	7	7	7	7	7	5	5	5	5	5	5	5	5	5	5
453	2024-02-21 05:31:45	2024-02-21 05:39:41	anonymous	0	1	3	0	2	2	1	6	4	1	1	1	7	4	4	5	2	4	4	2	4	4	7	6	6	3	5	5	5	5	5	5	5	5	5
454	2024-02-21 05:41:35	2024-02-21 05:45:46	anonymous	0	1	3	0	1	1	1	7	6	6	6	6	6	6	6	6	6	6	6	6	6	6	6	6	6	5	5	5	5	5	5	5	5	5	5
455	2024-02-21 05:51:28	2024-02-21 05:56:54	anonymous	1	1	4	2	2	2	0	4	7	6	2	2	7	6	7	2	7	7	7	4	6	2	7	1	7	1	2	3	1	5	5	2	4	3	3
456	2024-02-21 05:54:45	2024-02-21 06:02:29	anonymous	1	1	3	0	3	3	1	7	7	1	1	1	7	7	6	5	6	7	6	1	7	7	7	7	7	5	5	5	5	5	5	5	5	5	5
457	2024-02-21 07:06:37	2024-02-21 07:10:19	anonymous	0	2	6	2	5	1	0	4	4	4	2	2	6	4	4	6	1	4	1	1	6	6	4	4	4	4	4	4	4	4	4	4	4	4	4
458	2024-02-21 07:06:42	2024-02-21 07:14:02	anonymous	0	1	3	1	3	3	1	6	6	2	2	2	6	6	6	6	6	2	2	2	6	6	6	6	6	5	5	5	5	5	5	5	5	5	5
459	2024-02-21 07:29:18	2024-02-21 07:35:29	anonymous	0	0	1	0	1	1	0	6	6	2	2	2	6	6	2	2	2	7	1	2	6	2	6	6	6	5	5	5	5	5	5	5	5	5	5
460	2024-02-21 07:48:49	2024-02-21 07:52:17	anonymous	0	2	5	2	1	1	0	6	6	3	3	3	6	5	5	5	3	3	5	2	5	6	6	6	6	5	5	5	5	5	5	5	5	5	5
461	2024-02-21 07:46:26	2024-02-21 07:52:32	anonymous	0	0	2	0	4	1	0	3	7	1	4	6	6	2	1	4	2	7	3	7	2	2	7	5	4	1	2	2	2	5	5	1	5	5	3
462	2024-02-21 07:49:41	2024-02-21 07:53:15	anonymous	0	0	2	0	3	1	0	4	6	1	2	4	7	7	7	7	7	7	7	4	7	4	7	7	7	4	5	5	5	5	5	5	5	5	5
463	2024-02-21 07:54:03	2024-02-21 07:58:39	anonymous	0	1	3	0	1	2	1	6	7	1	1	2	7	6	6	3	3	2	2	1	6	6	7	6	6	5	5	5	5	5	5	4	5	5	5
464	2024-02-21 07:55:02	2024-02-21 08:04:18	anonymous	1	1	3	0	5	3	1	6	7	2	1	2	6	6	6	2	4	6	6	2	6	4	6	6	6	5	4	4	5	4	3	4	5	5	4
465	2024-02-21 07:53:17	2024-02-21 08:07:41	anonymous	0	1	3	0	2	3	1	4	2	1	2	2	6	6	5	3	6	5	2	1	4	4	7	6	6	4	5	4	4	5	5	5	5	4	5
466	2024-02-21 07:57:58	2024-02-21 08:07:55	anonymous	1	1	3	0	5	2	1	7	7	1	1	1	7	2	6	6	2	2	2	1	7	7	7	7	7	5	5	5	5	5	4	5	5	5	5
467	2024-02-21 08:03:44	2024-02-21 08:09:47	anonymous	0	1	3	0	3	1	1	6	7	1	1	2	7	6	6	6	6	2	6	2	6	6	7	6	6	5	5	5	5	5	5	5	5	5	5
468	2024-02-21 07:49:02	2024-02-21 08:11:32	anonymous	0	0	2	0	5	1	0	2	7	2	2	6	6	6	6	6	6	6	2	6	7	1	4	2	1	2	4	4	3	1	2	1	2	2	1
469	2024-02-21 08:05:47	2024-02-21 08:13:23	anonymous	1	1	3	1	1	3	1	7	7	1	7	1	7	7	7	7	6	4	1	1	7	7	7	7	7	5	5	5	5	5	5	5	5	5	5
470	2024-02-21 08:08:49	2024-02-21 08:15:14	anonymous	0	1	3	0	2	3	1	6	6	2	2	2	7	6	6	4	4	6	3	1	4	4	6	6	6	3	4	4	4	5	4	4	4	5	3
471	2024-02-21 08:10:50	2024-02-21 08:19:36	anonymous	0	1	3	0	1	1	1	5	7	1	3	1	7	6	5	4	5	3	6	1	5	6	7	5	6	3	5	4	4	5	5	4	4	3	4
472	2024-02-21 08:14:22	2024-02-21 08:19:44	anonymous	0	0	2	0	4	0	0	1	6	1	1	1	7	6	6	5	4	2	1	1	7	5	7	7	7	5	5	5	5	5	5	5	5	5	5
473	2024-02-21 08:15:39	2024-02-21 08:20:42	anonymous	0	0	2	0	4	4	0	6	4	1	1	1	6	6	7	4	4	2	6	2	7	7	6	7	6	4	5	5	4	5	5	5	5	4	4
474	2024-02-21 08:10:07	2024-02-21 08:21:55	anonymous	0	1	3	0	1	2	1	6	6	2	2	2	6	6	6	6	6	6	6	2	6	6	6	6	6	3	4	4	4	3	4	4	4	4	4
475	2024-02-21 08:18:39	2024-02-21 08:22:00	anonymous	1	1	3	2	1	2	1	6	6	2	2	2	4	3	6	6	5	6	5	2	6	6	6	6	6	5	5	5	5	5	5	5	5	5	5
476	2024-02-21 08:25:21	2024-02-21 08:28:08	anonymous	0	1	3	0	1	4	1	7	7	7	7	7	7	7	7	7	7	7	7	7	7	7	7	7	7	5	5	5	5	5	5	5	5	5	5
477	2024-02-21 07:56:40	2024-02-21 08:31:58	anonymous	0	1	3	0	1	1	1	7	7	1	1	1	7	7	6	5	5	5	5	1	5	6	7	7	7	4	5	5	4	4	3	5	5	4	4
478	2024-02-21 08:17:57	2024-02-21 08:34:20	anonymous	1	1	3	0	5	3	1	7	7	1	1	1	7	7	7	7	7	7	4	1	7	7	7	7	7	5	5	5	5	5	5	5	5	5	5
479	2024-02-21 08:28:27	2024-02-21 08:35:04	anonymous	0	0	2	0	4	0	0	4	5	5	5	3	5	5	5	3	4	5	4	4	3	3	5	4	6	3	4	4	4	3	5	4	5	5	5
480	2024-02-21 08:07:21	2024-02-21 08:39:32	anonymous	0	1	3	1	1	3	1	7	6	1	1	1	7	7	7	7	7	6	2	1	6	7	7	7	7	5	5	5	4	4	5	5	5	5	4
481	2024-02-21 08:30:17	2024-02-21 08:40:55	anonymous	1	1	3	0	3	4	1	6	7	1	1	2	7	6	6	6	6	6	6	2	2	7	7	6	7	4	4	5	5	5	4	5	5	5	5
482	2024-02-21 08:31:21	2024-02-21 08:49:13	anonymous	1	1	3	0	3	2	1	7	7	1	1	1	7	2	7	6	5	7	4	1	7	7	7	7	7	5	5	5	5	5	5	5	5	5	5
483	2024-02-21 08:47:21	2024-02-21 08:57:27	anonymous	0	1	3	0	2	2	1	7	7	1	1	1	7	7	6	7	6	2	7	1	7	7	7	7	7	5	5	5	5	5	5	5	5	5	5
484	2024-02-21 08:51:29	2024-02-21 08:59:46	anonymous	0	0	2	0	4	0	0	3	6	1	1	1	7	7	7	7	7	7	6	1	7	7	7	6	7	4	5	4	5	5	5	5	5	5	5
485	2024-02-21 08:59:32	2024-02-21 09:05:44	anonymous	1	1	3	0	5	3	1	6	6	3	3	2	6	6	5	6	3	6	3	2	5	5	6	6	6	4	4	4	4	4	4	4	4	4	4
486	2024-02-21 09:00:23	2024-02-21 09:07:58	anonymous	0	0	2	0	5	0	0	2	2	2	1	1	2	7	6	7	7	1	6	6	7	7	6	6	6	3	5	4	5	1	1	3	4	4	4
487	2024-02-21 09:02:31	2024-02-21 09:08:27	anonymous	1	1	3	0	1	2	1	6	6	1	1	2	6	6	6	6	6	6	6	1	6	6	6	6	7	5	5	5	4	5	5	5	4	4	5
488	2024-02-21 09:03:10	2024-02-21 09:09:56	anonymous	1	1	3	0	4	4	1	6	6	2	2	2	7	6	6	6	5	6	6	2	6	7	7	7	7	4	5	5	5	5	5	5	5	5	5
489	2024-02-21 09:03:45	2024-02-21 09:11:32	anonymous	1	1	3	1	1	2	1	7	7	1	1	1	7	7	7	7	5	7	3	1	7	7	7	7	7	5	5	5	5	5	5	5	5	5	5
490	2024-02-21 09:05:48	2024-02-21 09:14:47	anonymous	0	1	3	0	1	2	1	2	2	6	7	6	2	2	2	2	2	2	6	6	2	2	3	2	2	1	4	1	1	1	1	1	3	1	1
491	2024-02-21 09:06:41	2024-02-21 09:15:41	anonymous	0	1	3	0	1	1	1	6	6	2	2	2	6	3	6	6	3	6	3	2	6	5	6	5	6	4	4	4	4	4	4	4	4	5	4
492	2024-02-21 09:07:45	2024-02-21 09:16:24	anonymous	1	1	3	0	1	3	1	7	7	1	1	1	7	6	6	5	2	6	6	2	6	7	7	6	6	5	5	5	5	5	5	5	5	5	5
493	2024-02-21 09:13:53	2024-02-21 09:19:49	anonymous	1	1	3	0	5	3	1	7	1	1	1	1	7	6	6	2	4	4	2	2	6	6	7	6	6	5	5	5	5	5	5	5	5	5	5
494	2024-02-21 09:12:35	2024-02-21 09:20:05	anonymous	0	1	3	0	1	1	1	3	6	1	2	2	6	4	3	2	5	2	4	3	4	4	5	7	5	1	3	2	4	4	5	5	5	5	4
495	2024-02-21 09:10:28	2024-02-21 09:20:28	anonymous	1	1	4	0	5	3	0	6	6	1	1	2	6	6	5	4	6	4	4	2	6	6	7	6	4	5	5	5	5	5	5	4	5	5	4
496	2024-02-21 09:10:22	2024-02-21 09:22:05	anonymous	1	1	3	2	3	4	1	4	4	2	2	2	6	4	4	4	4	2	4	2	5	6	6	6	7	3	3	5	5	4	5	4	4	4	3
497	2024-02-21 09:12:23	2024-02-21 09:22:44	anonymous	0	1	3	0	1	1	1	1	1	1	1	1	7	7	7	7	7	1	1	1	7	7	7	7	7	5	5	5	5	5	5	5	4	5	4
498	2024-02-21 09:14:22	2024-02-21 09:23:00	anonymous	0	1	3	3	0	4	1	7	7	1	1	1	7	7	7	6	6	4	6	2	6	7	7	7	7	5	5	5	5	5	4	5	5	5	5
499	2024-02-21 08:02:09	2024-02-21 09:25:30	anonymous	0	0	2	0	5	0	0	7	7	1	1	1	7	7	6	6	4	4	2	2	6	6	7	6	6	4	5	5	5	5	5	5	5	5	1
500	2024-02-21 09:31:23	2024-02-21 09:37:56	anonymous	1	1	3	0	3	3	1	6	6	1	1	1	7	6	6	6	5	6	5	1	6	6	7	6	7	4	4	5	5	4	5	5	5	5	4
501	2024-02-21 09:38:03	2024-02-21 09:41:36	anonymous	0	1	3	0	2	1	1	5	5	6	6	4	5	4	3	6	6	6	6	4	5	6	6	6	6	5	5	5	5	4	4	4	4	4	4
502	2024-02-21 09:33:11	2024-02-21 09:42:20	anonymous	0	2	3	0	3	3	1	6	6	3	3	3	6	6	6	6	6	6	6	2	6	6	6	6	6	2	1	3	3	3	4	4	4	4	4
503	2024-02-21 08:27:54	2024-02-21 09:43:24	anonymous	0	0	2	0	5	0	0	6	6	6	2	2	6	6	6	6	6	6	6	2	6	6	6	6	6	3	3	3	3	5	5	3	5	5	3
504	2024-02-21 09:57:25	2024-02-21 10:01:38	anonymous	1	0	6	2	4	4	0	1	1	7	7	7	1	4	5	4	4	7	1	7	2	1	5	5	5	4	5	5	5	4	5	5	5	5	5
505	2024-02-21 09:54:54	2024-02-21 10:02:28	anonymous	1	1	6	0	5	4	0	6	5	2	2	2	5	6	4	2	4	2	4	2	6	7	6	6	4	4	4	4	4	4	5	5	4	4	4
506	2024-02-21 09:53:54	2024-02-21 10:02:53	anonymous	1	1	3	0	1	3	1	6	7	1	1	1	7	7	6	5	5	1	3	1	4	6	7	6	7	4	4	4	4	4	4	4	4	4	4
507	2024-02-21 09:57:10	2024-02-21 10:03:36	anonymous	0	0	2	0	1	0	0	7	7	2	3	3	7	1	7	4	6	7	1	1	7	7	7	7	7	5	5	5	5	5	5	5	5	5	5
508	2024-02-21 09:53:19	2024-02-21 10:05:36	anonymous	1	1	3	0	1	1	1	1	7	1	1	1	7	6	7	5	1	1	6	1	7	6	7	7	7	5	5	5	5	5	5	5	5	5	5
509	2024-02-21 09:53:23	2024-02-21 10:06:46	anonymous	1	0	6	0	4	4	0	1	2	6	6	6	2	2	2	6	6	2	1	6	6	2	4	6	2	5	5	5	5	5	4	4	5	5	4
510	2024-02-21 09:50:38	2024-02-21 10:07:05	anonymous	0	1	3	0	2	1	1	7	7	7	7	1	7	7	7	7	7	1	6	1	7	7	7	7	7	1	5	5	5	5	5	5	5	5	5
511	2024-02-21 10:01:26	2024-02-21 10:07:24	anonymous	1	1	6	2	3	4	0	7	7	1	1	1	7	7	7	7	7	1	1	1	7	7	7	7	7	5	5	5	5	5	5	5	5	5	5
512	2024-02-21 09:59:46	2024-02-21 10:08:29	anonymous	1	2	6	0	5	2	0	7	6	1	2	2	6	6	6	3	2	2	2	3	5	2	7	3	6	3	4	4	4	5	5	4	5	4	3
513	2024-02-21 10:04:56	2024-02-21 10:11:11	anonymous	0	0	2	0	5	0	0	6	6	2	2	2	6	6	4	2	2	2	2	2	4	2	6	6	6	3	5	5	5	4	3	5	4	5	5
514	2024-02-21 10:06:12	2024-02-21 10:12:57	anonymous	1	1	6	0	1	4	0	7	5	1	1	1	7	6	7	5	6	6	6	1	6	6	7	6	6	4	5	5	5	4	4	5	5	5	4
515	2024-02-21 10:06:41	2024-02-21 10:13:24	anonymous	1	1	6	0	5	4	0	7	7	1	1	1	7	7	7	7	6	4	6	1	6	6	7	7	7	5	5	5	5	4	4	5	5	4	5
516	2024-02-21 10:11:56	2024-02-21 10:17:05	anonymous	1	1	3	0	1	2	1	6	6	1	1	1	7	6	6	6	6	6	6	1	6	6	7	7	7	1	5	5	5	5	5	5	5	5	5
517	2024-02-21 10:11:01	2024-02-21 10:18:15	anonymous	0	0	2	1	5	0	0	7	6	2	2	2	6	6	6	6	4	6	6	1	6	7	7	4	7	5	5	5	5	3	3	5	5	5	3
518	2024-02-21 09:53:34	2024-02-21 10:19:27	anonymous	1	2	6	0	2	2	0	7	7	2	2	1	7	7	1	6	4	6	6	1	7	7	7	7	7	5	5	5	5	5	5	5	5	5	5
519	2024-02-21 10:13:54	2024-02-21 10:21:31	anonymous	1	1	6	0	5	4	0	6	7	1	1	2	6	6	6	7	7	6	2	2	6	6	6	6	6	5	5	5	4	5	5	4	5	5	4
520	2024-02-21 10:14:47	2024-02-21 10:26:26	anonymous	1	1	6	0	4	3	0	7	7	1	1	1	7	7	7	7	7	7	7	1	7	7	7	7	7	5	5	5	5	4	4	5	4	4	4
521	2024-02-21 10:20:11	2024-02-21 10:27:10	anonymous	1	1	6	0	3	2	0	7	7	1	1	1	7	7	7	6	7	6	2	1	7	7	7	7	7	4	5	5	5	5	5	5	5	5	5
522	2024-02-21 10:21:42	2024-02-21 10:30:21	anonymous	1	1	3	0	1	2	1	6	6	2	2	2	6	6	6	6	6	2	6	2	6	6	6	6	6	5	5	5	5	5	5	5	5	5	5
523	2024-02-21 09:13:09	2024-02-21 10:35:55	anonymous	0	0	2	2	4	1	0	1	6	4	4	4	4	1	2	2	2	2	7	6	2	1	4	4	4	3	3	3	2	5	5	4	5	5	3
524	2024-02-21 10:13:37	2024-02-21 10:37:27	anonymous	1	1	6	0	3	3	0	7	7	1	1	1	7	7	7	7	6	5	2	1	6	6	7	7	6	5	5	5	5	5	5	5	5	5	4
525	2024-02-21 10:32:38	2024-02-21 10:39:31	anonymous	0	0	2	0	3	0	0	7	7	2	1	1	7	2	2	6	7	2	2	1	6	7	7	6	7	4	5	4	5	5	5	5	5	4	5
526	2024-02-21 10:37:03	2024-02-21 10:44:43	anonymous	0	1	3	0	1	3	1	4	3	2	4	2	4	6	3	5	5	4	2	5	6	4	6	6	3	3	4	5	3	4	3	5	4	4	3
527	2024-02-21 08:58:52	2024-02-21 10:45:40	anonymous	0	1	3	0	4	1	1	6	6	2	2	2	6	6	6	7	6	3	6	1	7	6	7	6	6	2	5	5	5	3	3	5	5	5	5
528	2024-02-21 10:40:22	2024-02-21 10:45:42	anonymous	0	1	3	1	4	1	1	6	2	2	2	2	6	6	6	6	6	2	2	2	6	6	6	6	6	3	3	4	4	4	4	2	4	5	4
529	2024-02-21 10:40:32	2024-02-21 10:47:23	anonymous	0	0	2	0	1	0	0	6	5	2	2	2	6	5	6	4	4	3	6	3	6	5	6	7	5	3	3	4	4	4	4	4	4	4	4
530	2024-02-21 10:22:06	2024-02-21 10:49:21	anonymous	0	1	3	1	1	1	1	6	6	1	1	1	7	6	4	6	4	6	1	2	6	6	7	7	7	3	5	5	5	5	4	5	5	5	5
531	2024-02-21 10:45:18	2024-02-21 10:49:31	anonymous	1	1	4	0	5	2	0	5	6	2	2	2	6	5	4	4	4	4	6	2	2	2	6	6	6	3	4	4	4	4	4	4	4	4	4
532	2024-02-21 10:45:14	2024-02-21 10:52:06	anonymous	1	2	6	2	4	4	0	6	7	2	1	1	6	3	6	6	4	4	5	4	6	7	7	7	6	4	5	5	5	4	3	5	4	5	4
533	2024-02-21 10:54:51	2024-02-21 10:58:38	anonymous	0	1	4	2	5	2	0	6	7	1	1	1	7	7	7	6	2	3	2	1	4	6	7	7	7	5	5	5	5	5	5	5	4	5	5
534	2024-02-21 10:44:51	2024-02-21 10:58:49	anonymous	1	1	4	0	5	2	0	7	6	1	1	1	7	6	7	6	6	6	7	1	6	7	7	7	7	5	5	5	5	5	5	5	5	5	5
535	2024-02-21 10:54:06	2024-02-21 11:00:42	anonymous	1	1	1	0	3	2	0	7	7	1	1	1	7	7	7	7	7	6	7	1	7	7	7	7	7	5	5	5	5	5	5	5	4	5	4
536	2024-02-21 10:59:22	2024-02-21 11:02:02	anonymous	1	2	4	0	5	2	0	1	1	1	1	1	1	1	1	1	1	3	1	1	1	1	1	1	1	5	5	5	5	5	5	5	5	5	5
537	2024-02-21 10:57:13	2024-02-21 11:03:44	anonymous	1	1	4	0	4	2	0	6	5	1	2	1	6	6	5	7	6	6	6	2	6	7	7	7	7	3	5	4	4	5	5	5	5	5	5
538	2024-02-21 10:56:37	2024-02-21 11:06:06	anonymous	1	1	4	0	5	2	0	6	4	2	2	2	6	6	6	6	6	2	2	2	6	6	7	6	6	4	5	5	4	4	3	5	5	5	4
539	2024-02-21 11:04:20	2024-02-21 11:07:50	anonymous	0	2	4	2	1	2	0	7	7	2	1	1	6	6	7	6	4	4	4	1	4	6	6	7	7	4	4	4	4	4	4	4	4	4	5
540	2024-02-21 11:02:08	2024-02-21 11:08:48	anonymous	0	1	1	0	3	3	0	7	7	1	1	1	7	7	7	6	5	6	6	1	2	4	7	7	7	5	5	5	5	5	5	5	5	5	3
541	2024-02-21 11:05:34	2024-02-21 11:11:45	anonymous	1	1	2	2	4	4	1	3	7	1	1	1	7	2	6	5	5	2	2	1	7	7	7	7	6	5	5	5	5	4	4	5	4	5	4
542	2024-02-21 11:11:12	2024-02-21 11:16:39	anonymous	0	1	2	0	4	0	0	7	7	1	1	2	7	7	6	7	7	6	7	1	6	6	7	7	7	5	5	4	5	3	3	4	4	4	2
543	2024-02-21 11:08:35	2024-02-21 11:16:44	anonymous	0	0	2	0	4	0	0	7	6	1	1	1	7	7	7	7	1	2	1	1	7	7	7	7	7	4	4	5	5	5	5	5	5	4	5
544	2024-02-21 11:05:29	2024-02-21 11:16:50	anonymous	1	1	2	0	1	4	1	6	2	2	1	1	6	6	6	6	6	6	6	2	6	6	6	6	6	5	4	5	5	5	5	5	5	5	5
545	2024-02-21 10:45:51	2024-02-21 11:17:55	anonymous	1	0	4	0	4	2	0	1	1	6	4	3	2	6	7	6	1	1	2	1	3	1	7	4	3	3	3	3	3	3	3	3	3	3	3
546	2024-02-21 11:08:46	2024-02-21 11:21:17	anonymous	0	1	2	0	1	1	1	6	7	1	2	2	6	4	6	4	2	6	4	2	2	6	6	6	2	5	5	5	5	5	4	5	5	4	4
547	2024-02-21 11:09:37	2024-02-21 11:21:30	anonymous	0	2	2	2	1	4	1	5	6	2	2	2	5	5	5	3	2	6	2	6	6	4	6	6	6	5	5	5	4	3	2	4	4	5	5
548	2024-02-21 11:08:19	2024-02-21 11:21:37	anonymous	0	2	2	2	1	4	1	6	6	2	2	2	6	5	5	2	2	6	2	6	6	2	6	6	6	5	5	5	4	3	2	4	3	4	4
549	2024-02-21 10:34:56	2024-02-21 11:24:15	anonymous	1	1	6	3	4	4	0	7	7	1	1	1	7	1	7	5	5	6	5	1	6	6	7	7	7	5	5	5	5	5	5	5	5	5	5
550	2024-02-21 11:22:07	2024-02-21 11:30:17	anonymous	1	1	6	0	5	3	0	7	6	2	2	2	7	6	6	5	5	6	2	2	6	6	7	7	7	5	5	5	5	4	5	4	4	4	4
551	2024-02-21 11:24:31	2024-02-21 11:31:25	anonymous	1	1	4	0	5	2	0	6	6	6	1	1	7	6	6	6	6	6	1	1	5	6	7	7	6	4	5	5	4	4	4	4	4	4	4
552	2024-02-21 11:27:22	2024-02-21 11:32:32	anonymous	1	1	3	1	5	3	1	7	7	1	1	1	7	7	7	7	6	2	1	1	7	7	7	7	7	4	5	5	5	5	5	5	5	5	5
553	2024-02-21 11:31:38	2024-02-21 11:33:20	anonymous	0	1	4	0	1	2	0	6	6	2	1	1	6	3	6	3	4	4	4	1	3	4	7	7	7	3	3	3	3	3	3	3	3	3	3
554	2024-02-21 11:31:28	2024-02-21 11:35:34	anonymous	1	2	6	2	4	4	0	6	6	2	6	2	7	6	6	4	4	6	4	2	6	6	7	6	6	4	5	5	5	4	5	4	4	5	4
555	2024-02-21 11:28:51	2024-02-21 11:41:14	anonymous	0	2	2	2	1	4	1	3	5	2	2	2	2	4	2	1	1	4	2	4	6	6	6	6	6	5	5	5	4	5	5	4	5	4	4
556	2024-02-21 11:38:53	2024-02-21 11:49:03	anonymous	0	0	2	0	4	1	0	1	1	4	4	4	4	4	4	1	7	7	4	7	4	4	4	7	4	3	3	4	3	1	5	4	5	5	3
557	2024-02-21 11:17:04	2024-02-21 11:50:24	anonymous	1	1	4	0	5	2	0	7	7	1	1	1	7	6	7	6	6	6	5	4	6	6	7	6	7	5	5	5	5	5	5	5	5	5	5
558	2024-02-21 11:28:23	2024-02-21 11:51:11	anonymous	0	1	3	0	0	1	1	7	7	1	1	1	7	7	7	7	7	1	1	1	7	7	7	7	7	5	5	5	5	5	5	5	5	5	5
559	2024-02-21 11:49:39	2024-02-21 11:56:13	anonymous	1	1	4	0	5	2	0	5	5	2	2	2	6	6	6	6	6	6	6	2	6	6	6	6	6	3	4	4	4	3	5	4	4	4	3
560	2024-02-21 11:53:41	2024-02-21 12:02:29	anonymous	0	2	4	2	1	2	0	6	2	3	2	2	6	6	6	2	5	5	2	2	2	2	6	4	5	3	3	5	4	5	5	5	5	5	5
561	2024-02-21 12:05:15	2024-02-21 12:09:52	anonymous	1	1	2	1	1	3	1	5	6	1	1	1	6	6	6	6	2	2	1	1	6	6	6	6	5	5	5	5	5	5	5	4	4	5	5
562	2024-02-21 12:05:43	2024-02-21 12:12:28	anonymous	1	1	4	0	4	2	0	6	6	1	1	1	7	7	7	7	7	6	6	2	6	7	7	7	7	4	5	5	5	4	5	4	4	5	4
563	2024-02-21 12:11:56	2024-02-21 12:18:05	anonymous	1	1	4	0	5	2	0	7	7	1	1	1	7	7	6	3	6	5	4	1	6	6	7	6	7	4	5	5	5	5	5	5	5	5	5
564	2024-02-21 12:08:18	2024-02-21 12:19:23	anonymous	0	1	2	0	1	4	1	6	7	2	2	2	6	6	7	4	4	4	6	2	6	6	6	6	6	4	5	5	5	5	5	4	4	4	4
565	2024-02-21 12:16:10	2024-02-21 12:24:33	anonymous	1	1	4	0	3	2	0	6	6	2	2	2	7	6	6	6	5	6	2	2	6	6	7	6	7	4	4	5	4	4	5	4	4	4	4
566	2024-02-21 12:22:22	2024-02-21 12:28:39	anonymous	0	1	4	0	2	2	0	2	6	1	1	1	4	6	2	2	2	1	6	1	6	6	6	6	4	4	4	4	3	4	4	4	4	4	4
567	2024-02-21 12:37:12	2024-02-21 12:45:20	anonymous	1	1	4	2	2	2	0	5	7	1	1	1	6	6	6	6	6	6	6	1	6	6	7	7	6	4	5	4	5	5	5	5	5	5	5
568	2024-02-21 12:30:01	2024-02-21 12:47:52	anonymous	1	1	2	0	0	2	1	7	7	1	1	1	7	6	6	1	7	6	1	1	7	7	7	7	7	4	5	5	5	5	5	5	5	4	5
569	2024-02-21 12:29:15	2024-02-21 12:50:53	anonymous	1	2	4	2	2	2	0	1	4	1	4	5	1	1	1	1	3	3	6	2	2	1	4	4	1	3	4	2	3	3	4	3	3	3	3
570	2024-02-21 11:19:51	2024-02-21 12:57:41	anonymous	0	0	6	0	3	1	0	6	2	2	2	1	6	6	6	6	6	2	6	2	6	6	6	7	7	4	5	5	5	3	5	4	4	5	5
571	2024-02-21 13:08:46	2024-02-21 13:13:17	anonymous	0	1	3	0	1	1	1	4	6	1	1	6	6	6	6	5	4	4	4	4	5	5	6	6	4	4	4	4	4	4	3	4	4	4	4
572	2024-02-21 13:14:35	2024-02-21 13:18:32	anonymous	0	0	1	2	4	0	0	7	7	1	1	1	7	4	7	6	1	7	4	1	1	7	7	7	7	4	5	5	5	5	2	5	4	4	4
573	2024-02-21 13:19:17	2024-02-21 13:30:41	anonymous	0	1	2	0	3	0	1	6	6	2	2	2	6	4	6	4	5	4	4	2	6	6	6	6	6	5	5	5	5	4	5	5	5	5	5
574	2024-02-21 13:39:08	2024-02-21 13:43:48	anonymous	0	1	4	0	4	2	1	2	1	1	1	1	3	6	6	2	6	5	2	1	1	6	6	6	6	5	5	5	5	5	5	5	5	5	5
575	2024-02-21 13:39:23	2024-02-21 13:44:07	anonymous	0	1	4	1	1	1	1	6	6	1	1	1	6	6	6	4	2	2	2	2	6	7	7	7	6	5	5	5	5	5	5	5	5	5	5
576	2024-02-21 13:35:16	2024-02-21 13:52:33	anonymous	1	1	6	0	4	3	0	7	6	1	1	1	2	1	6	6	6	4	6	1	6	6	7	6	7	4	4	5	3	4	4	4	5	4	4
577	2024-02-21 13:54:51	2024-02-21 14:00:29	anonymous	0	1	3	0	1	2	1	6	6	2	2	2	6	6	5	6	5	4	4	2	4	6	6	6	5	4	4	4	4	4	4	4	4	4	4
578	2024-02-21 13:44:37	2024-02-21 14:01:42	anonymous	0	1	2	2	1	0	1	1	1	2	1	1	7	7	7	7	3	4	4	4	6	5	7	6	6	5	5	5	5	5	5	5	5	5	5
579	2024-02-21 13:50:41	2024-02-21 14:10:46	anonymous	1	2	6	2	5	2	0	7	7	2	3	2	4	1	6	4	1	1	2	1	7	4	7	6	6	5	5	4	4	5	4	5	5	5	5
580	2024-02-21 13:29:53	2024-02-21 14:11:41	anonymous	0	0	2	0	5	0	0	7	7	1	1	1	7	6	7	6	6	2	6	2	6	2	7	6	7	5	5	5	5	5	5	5	5	5	5
581	2024-02-21 14:12:33	2024-02-21 14:15:11	anonymous	0	1	2	2	1	4	1	7	7	1	1	1	7	6	6	6	2	6	2	4	6	6	7	7	6	4	5	5	4	5	5	5	5	4	3
582	2024-02-21 14:16:20	2024-02-21 14:21:05	anonymous	0	0	2	0	4	0	0	4	5	1	1	1	6	4	7	5	4	6	6	1	6	7	7	7	4	4	5	5	4	4	5	5	5	5	5
583	2024-02-21 14:21:26	2024-02-21 14:29:48	anonymous	1	1	6	2	4	4	0	6	5	3	3	4	4	6	5	4	5	4	5	3	5	5	5	4	5	4	4	5	3	4	4	5	4	4	5
584	2024-02-21 14:15:32	2024-02-21 14:30:11	anonymous	0	1	2	2	0	1	1	7	6	1	1	1	7	6	7	7	1	2	4	2	7	7	7	7	6	5	5	5	5	5	5	5	5	5	5
585	2024-02-21 14:29:14	2024-02-21 14:36:03	anonymous	0	1	5	0	1	3	0	6	6	2	2	2	6	2	6	6	6	6	6	2	6	6	6	6	6	4	5	5	5	5	5	5	5	5	5
586	2024-02-21 14:34:05	2024-02-21 14:37:06	anonymous	0	0	5	0	3	3	0	7	7	1	1	1	7	7	7	7	7	7	7	1	7	7	7	7	7	5	5	5	5	5	5	5	5	5	5
587	2024-02-21 14:45:39	2024-02-21 14:52:57	anonymous	0	0	2	0	5	0	0	6	6	2	2	2	6	6	6	6	6	2	6	6	6	6	6	3	6	4	5	5	5	5	4	5	5	4	4
588	2024-02-21 15:12:30	2024-02-21 15:20:11	anonymous	0	1	3	2	1	1	1	7	7	1	1	1	7	7	7	6	3	2	2	1	7	7	7	7	7	5	5	5	5	5	5	5	5	5	5
589	2024-02-21 15:18:05	2024-02-21 15:22:33	anonymous	0	0	2	0	1	0	0	5	5	6	5	5	5	5	6	6	6	6	5	3	6	7	6	6	6	4	4	4	5	4	3	4	4	4	4
590	2024-02-21 15:22:55	2024-02-21 15:28:00	anonymous	0	1	2	2	2	2	1	2	6	2	5	2	4	3	6	7	6	4	5	4	7	7	6	7	5	5	4	5	5	5	5	5	4	5	5
591	2024-02-21 15:16:22	2024-02-21 15:31:41	anonymous	0	0	5	0	5	3	0	2	2	3	1	1	6	6	7	6	6	6	6	1	6	6	7	6	6	5	5	5	5	5	5	5	5	5	5
592	2024-02-21 15:29:03	2024-02-21 15:36:20	anonymous	0	1	2	0	2	1	1	5	2	2	2	2	5	6	5	6	5	2	5	2	6	6	6	6	5	5	5	5	5	5	5	5	5	5	5
593	2024-02-21 15:47:28	2024-02-21 15:50:39	anonymous	0	1	1	0	0	2	0	6	6	2	2	2	6	6	6	6	6	2	4	2	6	4	6	6	4	5	5	5	5	5	5	5	5	5	5
594	2024-02-21 15:55:19	2024-02-21 15:59:26	anonymous	0	1	4	0	0	1	1	5	6	2	4	3	5	6	6	6	4	5	6	4	6	6	6	6	6	3	4	3	3	3	4	3	4	4	4
595	2024-02-21 16:01:47	2024-02-21 16:07:30	anonymous	0	1	4	0	1	1	1	5	6	2	2	2	6	6	5	6	6	3	5	2	6	6	6	6	6	5	5	5	5	5	4	5	5	5	5
596	2024-02-21 16:01:40	2024-02-21 16:07:34	anonymous	0	1	4	0	1	1	1	6	6	2	2	2	6	5	6	5	2	2	2	1	6	6	5	5	6	4	4	4	4	4	4	4	5	5	4
597	2024-02-21 16:04:21	2024-02-21 16:10:48	anonymous	0	1	4	1	3	0	1	4	2	1	1	1	1	6	6	6	4	2	2	1	6	6	6	6	6	5	5	4	4	4	4	4	4	4	4
598	2024-02-21 16:02:10	2024-02-21 16:12:15	anonymous	0	1	4	0	1	1	1	7	7	1	1	1	7	7	7	7	1	7	3	1	7	7	7	7	7	5	5	5	5	5	5	5	5	5	5
599	2024-02-21 16:03:06	2024-02-21 16:12:29	anonymous	0	1	4	3	4	1	1	7	7	4	1	1	7	1	1	7	7	6	1	1	7	7	7	7	7	5	5	5	5	5	5	1	5	5	5
600	2024-02-21 16:08:16	2024-02-21 16:13:19	anonymous	0	1	4	0	2	1	1	6	6	2	2	2	6	6	6	6	2	4	2	2	6	6	6	6	6	4	5	5	5	4	4	5	5	5	5
601	2024-02-21 16:11:27	2024-02-21 16:17:38	anonymous	0	1	4	0	1	4	1	6	6	2	2	2	6	6	6	6	6	2	2	2	6	6	6	6	6	4	4	5	5	4	3	4	4	5	4
602	2024-02-21 16:11:12	2024-02-21 16:18:14	anonymous	1	1	4	0	2	2	0	7	7	2	2	2	6	6	6	6	6	5	4	2	6	6	7	6	6	4	4	4	4	4	3	4	4	4	4
603	2024-02-21 16:10:33	2024-02-21 16:19:11	anonymous	0	1	4	1	1	0	1	6	6	2	2	2	6	6	3	2	4	2	4	2	6	6	6	6	6	5	5	5	5	4	5	5	5	5	5
604	2024-02-21 15:51:45	2024-02-21 16:26:28	anonymous	0	0	4	0	5	2	0	6	7	1	1	1	7	7	7	7	7	1	5	1	4	3	7	7	6	4	5	5	5	2	1	5	3	5	4
605	2024-02-21 16:21:20	2024-02-21 16:27:55	anonymous	0	1	4	0	1	1	1	6	6	3	4	4	5	6	6	7	2	6	6	1	6	6	6	5	6	5	4	5	4	4	5	5	5	5	5
606	2024-02-21 16:27:58	2024-02-21 16:29:58	anonymous	0	2	2	1	0	0	1	7	7	4	1	1	7	5	7	7	1	2	4	6	6	7	7	7	6	5	5	5	4	4	5	5	5	5	5
607	2024-02-21 16:02:37	2024-02-21 16:33:25	anonymous	0	1	4	1	4	1	1	7	7	1	1	1	7	7	7	7	7	7	7	1	7	7	7	7	7	5	5	5	5	5	5	5	5	5	5
608	2024-02-21 16:04:13	2024-02-21 16:33:39	anonymous	0	1	4	1	5	0	1	6	6	2	1	2	6	6	6	6	2	2	4	4	6	6	6	6	6	5	5	5	5	5	5	5	5	5	5
609	2024-02-21 16:30:01	2024-02-21 16:34:59	anonymous	0	1	4	1	1	1	1	2	5	4	3	5	4	4	4	1	3	6	2	2	5	5	6	5	4	3	3	3	3	3	2	4	3	3	3
610	2024-02-21 16:06:51	2024-02-21 16:39:19	anonymous	0	1	4	0	0	1	1	4	5	4	3	4	5	5	4	3	5	5	5	3	5	6	6	5	6	4	5	4	4	4	4	4	4	4	4
611	2024-02-21 16:38:06	2024-02-21 16:43:21	anonymous	0	1	1	0	1	1	0	4	5	3	5	5	3	4	6	6	6	6	6	6	6	6	5	6	4	1	2	3	3	3	4	4	2	3	3
612	2024-02-21 16:39:15	2024-02-21 16:43:59	anonymous	0	1	4	0	1	1	1	6	6	2	2	2	6	4	6	2	2	4	2	2	6	2	6	6	6	4	5	5	5	4	3	5	5	5	4
613	2024-02-21 16:43:37	2024-02-21 16:47:51	anonymous	0	1	4	0	1	0	1	6	6	2	2	2	6	3	4	2	2	2	3	2	3	6	6	6	6	4	5	5	5	5	5	5	5	5	5
614	2024-02-21 16:40:54	2024-02-21 16:48:24	anonymous	0	1	4	0	2	1	1	6	5	7	2	3	3	6	6	5	4	5	3	1	5	7	5	2	1	4	2	5	4	4	1	1	2	3	5
615	2024-02-21 16:45:37	2024-02-21 16:50:08	anonymous	0	1	4	0	3	1	1	7	7	1	1	1	7	7	7	7	7	2	4	2	7	7	7	7	7	5	5	5	5	5	5	5	5	5	5
616	2024-02-21 16:49:53	2024-02-21 16:56:41	anonymous	0	1	3	0	3	4	1	3	4	5	5	5	4	5	1	1	2	7	5	5	1	1	4	3	4	3	3	3	4	3	4	2	5	4	4
617	2024-02-21 16:52:44	2024-02-21 17:03:23	anonymous	0	1	4	1	4	1	1	2	6	2	2	2	6	2	2	6	6	2	2	2	2	6	6	6	6	4	4	5	4	4	4	4	5	4	4
618	2024-02-21 16:54:02	2024-02-21 17:09:00	anonymous	0	1	4	0	5	4	1	5	6	2	1	1	7	7	5	1	1	2	1	7	2	7	7	7	7	4	5	5	5	5	5	5	5	5	5
619	2024-02-21 17:09:23	2024-02-21 17:18:08	anonymous	0	1	6	0	0	4	0	6	7	2	2	2	6	5	2	2	5	6	5	2	2	2	6	6	6	3	3	5	4	4	3	4	3	5	4
620	2024-02-21 17:21:01	2024-02-21 17:24:56	anonymous	0	1	4	0	5	3	1	7	7	2	2	2	7	7	7	6	6	6	6	2	6	6	7	7	7	4	5	5	4	5	5	5	5	5	5
621	2024-02-21 17:27:22	2024-02-21 17:31:12	anonymous	0	1	5	0	2	2	0	7	6	2	2	6	6	6	3	6	6	5	6	2	6	7	7	6	6	4	5	5	5	5	4	5	5	5	4
622	2024-02-21 17:26:21	2024-02-21 17:32:17	anonymous	0	1	5	0	1	1	0	3	2	5	2	4	4	6	6	7	7	4	7	3	2	7	4	7	6	4	4	4	4	2	2	4	3	4	3
623	2024-02-21 17:32:53	2024-02-21 17:43:27	anonymous	1	2	6	2	4	3	0	7	7	2	2	2	7	7	7	7	6	5	2	2	6	6	6	6	6	4	4	4	4	5	5	4	4	4	4
624	2024-02-21 17:43:12	2024-02-21 17:51:58	anonymous	0	1	4	1	3	0	1	6	6	2	1	1	6	6	6	6	6	2	6	2	6	6	6	6	6	4	5	5	5	5	4	5	5	5	5
625	2024-02-21 17:50:47	2024-02-21 17:55:53	anonymous	0	1	4	1	3	2	1	6	6	2	2	2	6	6	6	6	6	2	6	2	6	6	6	6	6	5	5	5	5	5	5	5	5	5	5
626	2024-02-21 17:36:20	2024-02-21 18:07:06	anonymous	0	1	4	1	2	2	1	7	7	1	1	1	7	7	7	1	6	1	7	1	7	7	7	7	7	5	5	5	5	5	5	5	5	5	5
627	2024-02-21 18:05:56	2024-02-21 18:12:12	anonymous	0	1	2	0	2	0	0	5	7	1	1	1	7	6	5	2	2	2	2	1	6	7	7	7	7	5	4	5	5	4	3	4	5	3	4
628	2024-02-21 18:02:41	2024-02-21 18:12:55	anonymous	0	1	4	0	2	1	1	6	7	1	1	5	6	6	5	3	4	3	3	2	6	6	6	6	5	5	5	4	4	5	5	4	5	5	4
629	2024-02-21 18:37:13	2024-02-21 18:45:48	anonymous	0	1	3	0	5	4	1	1	6	5	5	6	4	4	3	7	6	6	2	6	2	4	2	2	2	2	4	2	4	5	5	2	4	4	2
630	2024-02-21 18:56:04	2024-02-21 19:05:16	anonymous	0	1	4	0	2	1	1	7	7	1	1	1	7	6	7	5	2	4	2	2	6	6	7	7	7	5	5	5	5	5	5	5	5	5	5
631	2024-02-21 18:22:13	2024-02-21 19:12:11	anonymous	0	0	5	0	5	1	0	7	7	1	1	6	7	7	7	4	6	2	2	1	6	6	7	6	7	5	5	5	5	5	5	5	5	5	5
632	2024-02-21 19:15:50	2024-02-21 19:23:59	anonymous	0	1	2	0	3	3	1	6	6	2	2	1	6	6	7	2	2	2	2	2	6	7	6	6	5	5	5	5	5	5	5	5	5	5	5
633	2024-02-21 19:47:55	2024-02-21 19:54:33	anonymous	0	2	2	0	0	4	1	6	6	2	2	1	6	6	6	6	6	2	2	2	6	6	6	6	6	5	5	5	5	5	5	5	5	5	5
634	2024-02-21 19:31:52	2024-02-21 19:55:47	anonymous	0	1	5	0	1	1	0	7	7	1	1	1	7	7	7	7	6	1	1	1	7	7	7	7	7	5	5	5	5	5	5	5	5	5	5
635	2024-02-21 20:00:12	2024-02-21 20:06:24	anonymous	0	0	0	0	4	3	0	1	4	2	6	3	3	6	1	3	1	3	2	6	2	1	2	1	2	2	2	4	3	3	5	1	4	5	3
636	2024-02-21 20:07:37	2024-02-21 20:15:34	anonymous	1	1	4	0	5	4	1	6	6	2	2	2	6	6	6	5	5	5	5	2	5	5	6	6	5	3	3	3	3	4	5	3	4	4	3
637	2024-02-21 20:25:17	2024-02-21 20:34:33	anonymous	0	1	2	1	1	3	1	6	6	1	1	2	6	6	6	4	3	4	4	1	7	7	7	7	7	3	5	5	5	5	3	5	5	5	5
638	2024-02-21 20:48:08	2024-02-21 21:02:06	anonymous	1	1	2	0	1	4	1	6	7	1	1	1	7	7	6	6	6	5	4	1	6	6	7	7	7	5	5	5	5	5	5	5	5	4	5
639	2024-02-21 21:20:47	2024-02-21 21:24:18	anonymous	0	0	5	0	4	1	0	6	6	1	1	1	7	6	7	7	7	6	6	1	7	7	7	7	6	5	5	5	5	5	5	5	5	5	5
640	2024-02-21 21:27:10	2024-02-21 21:41:21	anonymous	1	1	2	0	5	2	1	6	7	2	2	3	5	6	7	7	6	6	6	3	7	7	7	7	5	5	5	5	5	5	5	5	5	5	5
641	2024-02-21 21:33:48	2024-02-21 21:46:30	anonymous	0	1	5	2	5	2	1	5	6	1	2	3	6	3	7	6	6	2	4	1	7	7	6	7	6	2	5	5	5	5	3	5	5	5	5
642	2024-02-21 22:01:33	2024-02-21 22:03:11	anonymous	0	2	5	2	2	1	Charter Schools مدرسة الشراكات التعليمية	4	6	5	5	7	3	3	4	3	7	6	2	3	3	1	3	2	4	1	5	3	5	4	3	5	3	3	3
643	2024-02-21 22:05:02	2024-02-21 22:09:46	anonymous	0	1	5	2	5	1	0	7	7	1	1	1	7	7	7	7	7	7	2	1	1	7	7	7	7	5	5	5	5	5	5	5	5	5	5
644	2024-02-21 22:00:53	2024-02-21 22:18:17	anonymous	0	1	2	0	4	4	1	6	2	1	1	1	7	7	6	7	6	6	1	1	6	7	7	7	7	4	5	5	5	4	3	5	5	5	4
645	2024-02-21 22:14:23	2024-02-21 22:19:30	anonymous	0	0	5	0	5	1	0	7	7	1	1	1	7	7	7	5	5	1	1	1	6	6	7	7	7	4	5	5	5	5	5	5	5	5	5
646	2024-02-21 22:17:59	2024-02-21 22:22:01	anonymous	0	1	4	1	1	2	1	4	5	4	4	2	5	4	5	3	5	3	5	2	3	3	4	5	3	3	4	3	3	3	4	4	3	3	3
647	2024-02-21 22:16:41	2024-02-21 22:23:59	anonymous	0	1	4	2	5	3	0	6	6	1	2	2	6	6	6	6	5	5	2	2	6	6	6	6	6	5	4	5	5	5	4	5	5	5	5
648	2024-02-21 22:16:20	2024-02-21 22:27:23	anonymous	0	1	5	1	2	2	1	3	3	3	3	3	5	5	5	4	3	4	3	3	4	3	4	3	3	2	3	3	3	3	3	3	3	3	3
649	2024-02-21 22:18:55	2024-02-21 22:31:38	anonymous	0	1	4	0	3	2	1	1	1	7	7	7	2	6	2	6	7	6	7	7	2	1	1	5	1	3	3	2	2	4	5	1	3	5	2
650	2024-02-21 22:28:19	2024-02-21 22:37:55	anonymous	0	1	6	0	3	2	0	3	7	1	7	7	6	7	7	7	6	1	6	7	7	7	6	7	6	5	4	5	5	5	5	5	5	4	3
651	2024-02-21 22:28:30	2024-02-21 22:39:11	anonymous	0	1	5	0	3	3	1	4	6	2	1	1	6	6	6	6	6	6	6	2	6	6	6	6	4	3	5	5	5	5	5	5	5	5	5
652	2024-02-21 22:39:39	2024-02-21 22:43:21	anonymous	0	1	5	0	1	2	0	7	7	1	1	1	7	7	7	7	4	7	5	1	7	7	7	7	7	5	5	5	5	5	5	5	5	5	5
653	2024-02-21 22:32:44	2024-02-21 22:43:44	anonymous	0	1	4	1	1	1	1	6	6	2	2	2	6	6	6	6	2	2	6	2	6	6	6	6	6	4	4	4	4	4	4	4	5	5	4
654	2024-02-21 22:36:13	2024-02-21 22:51:36	anonymous	0	1	6	3	5	4	0	6	7	1	2	1	7	7	7	7	6	6	6	1	6	7	7	7	7	3	4	3	3	5	4	4	4	5	3
655	2024-02-21 22:45:01	2024-02-21 22:52:28	anonymous	0	1	4	0	2	2	1	1	2	2	2	3	5	5	4	5	2	4	5	4	2	2	2	2	2	1	3	2	2	3	3	3	3	4	2
656	2024-02-21 23:03:49	2024-02-21 23:17:30	anonymous	0	1	6	0	2	2	1	6	6	2	2	6	6	6	6	4	3	5	4	3	5	5	6	6	5	3	5	4	3	4	4	5	5	5	4
657	2024-02-21 23:13:50	2024-02-21 23:23:55	anonymous	0	1	3	0	0	4	1	6	4	2	2	2	6	4	6	4	2	2	2	4	4	4	6	5	6	3	4	4	4	4	4	4	4	4	4
658	2024-02-21 23:31:55	2024-02-21 23:34:40	anonymous	0	0	5	0	4	1	0	4	6	1	1	1	7	7	5	5	5	6	6	2	6	6	7	7	7	4	5	5	5	5	5	5	5	5	5
659	2024-02-21 23:36:08	2024-02-21 23:45:31	anonymous	0	1	4	0	3	2	1	6	6	2	1	2	6	6	6	5	2	5	5	2	2	6	6	6	6	4	5	5	4	2	3	3	5	5	3
660	2024-02-21 23:46:34	2024-02-21 23:54:54	anonymous	0	1	6	0	2	1	1	4	7	1	1	1	7	7	4	7	4	1	5	1	5	7	7	6	7	2	2	5	5	2	5	5	5	5	1
661	2024-02-22 04:42:55	2024-02-22 04:59:55	anonymous	0	1	4	0	1	1	1	7	7	1	1	1	7	2	5	6	2	2	1	2	7	6	7	6	1	3	5	5	4	5	3	4	5	5	5
662	2024-02-22 06:29:19	2024-02-22 06:34:50	anonymous	0	0	2	0	5	0	0	7	7	1	1	1	7	7	7	7	1	1	2	1	2	4	7	7	7	5	5	5	5	5	5	5	5	4	4
663	2024-02-22 06:41:38	2024-02-22 06:50:31	anonymous	0	1	5	1	3	4	1	5	5	2	2	2	6	6	2	5	6	6	6	2	6	6	6	5	6	4	5	5	4	4	4	4	4	4	4
664	2024-02-22 07:00:19	2024-02-22 07:06:18	anonymous	0	0	5	0	4	1	0	6	6	2	2	2	7	6	6	7	7	4	5	2	6	6	7	6	6	4	4	4	4	4	5	4	4	4	4
665	2024-02-22 08:17:43	2024-02-22 08:28:24	anonymous	1	1	4	1	1	4	0	2	6	4	5	1	2	2	6	2	2	2	2	3	6	7	6	7	6	4	5	5	4	4	3	5	4	5	5
666	2024-02-22 08:48:02	2024-02-22 08:57:15	anonymous	0	0	5	0	5	1	0	7	7	1	1	1	7	6	7	5	5	4	2	1	7	7	7	7	7	4	5	5	5	5	4	5	5	5	4
667	2024-02-22 09:39:32	2024-02-22 09:44:39	anonymous	0	2	4	2	1	2	1	3	5	1	2	3	5	3	1	2	2	2	2	6	5	6	6	7	7	3	3	3	3	3	3	3	3	3	3
668	2024-02-22 09:39:35	2024-02-22 09:44:42	anonymous	0	1	4	2	4	3	1	6	7	1	1	5	7	6	6	7	6	6	6	2	7	7	7	7	6	5	4	5	4	4	4	4	5	4	4
669	2024-02-22 09:47:48	2024-02-22 09:48:14	anonymous	0	1	4	0	3	2	1	4	6	2	2	2	6	2	6	6	6	2	2	2	6	7	6	6	6	3	4	4	3	3	3	3	4	5	5
670	2024-02-22 09:45:17	2024-02-22 09:53:58	anonymous	0	2	4	2	3	3	1	6	3	1	2	2	7	6	6	6	6	3	6	1	2	4	5	6	5	4	4	4	4	4	4	4	4	4	4
671	2024-02-22 09:49:42	2024-02-22 09:55:16	anonymous	0	0	4	0	1	1	1	5	6	1	1	1	7	6	4	6	5	6	7	5	2	7	7	3	6	5	5	4	4	5	5	5	5	5	4
672	2024-02-22 09:48:27	2024-02-22 09:56:51	anonymous	0	2	4	2	4	3	1	6	6	6	2	2	6	4	2	4	2	4	2	4	4	4	5	6	6	3	4	4	3	4	4	4	4	4	3
673	2024-02-22 09:52:12	2024-02-22 10:00:10	anonymous	0	2	4	2	2	4	1	7	6	2	2	2	6	6	6	7	6	4	3	7	6	6	7	7	7	5	5	5	5	5	5	5	3	5	5
674	2024-02-22 09:54:18	2024-02-22 10:03:38	anonymous	0	1	4	1	3	2	1	6	6	1	1	1	7	7	7	7	6	7	7	1	7	7	7	7	6	5	5	5	5	4	4	5	5	5	5
675	2024-02-22 09:58:00	2024-02-22 10:04:40	anonymous	0	0	4	0	4	1	0	1	1	7	7	7	1	1	1	5	6	1	1	7	7	1	1	1	1	3	4	3	1	1	1	1	1	2	1
676	2024-02-22 10:04:28	2024-02-22 10:09:34	anonymous	0	2	4	2	4	3	1	7	7	1	1	1	7	2	5	6	2	1	2	2	6	7	7	7	7	5	5	5	5	5	5	5	5	5	5
677	2024-02-22 10:00:54	2024-02-22 10:18:54	anonymous	0	1	1	0	1	2	1	7	6	2	2	2	7	6	6	2	2	5	3	2	6	4	7	6	6	3	5	5	5	3	5	5	5	5	3
678	2024-02-22 10:12:42	2024-02-22 10:22:28	anonymous	0	1	4	0	5	3	1	7	7	1	1	1	7	6	6	4	2	2	3	2	6	5	6	7	4	5	5	5	5	4	3	5	4	5	4
679	2024-02-22 10:28:25	2024-02-22 10:33:59	anonymous	0	0	6	2	4	3	0	2	3	5	5	6	2	3	5	3	2	5	6	5	3	2	4	5	2	4	3	4	3	2	2	3	4	4	4
680	2024-02-22 09:41:07	2024-02-22 10:39:09	anonymous	1	1	4	0	3	2	1	6	6	2	2	2	6	2	2	2	2	2	2	2	2	6	6	6	6	3	3	3	3	5	5	4	4	4	3
681	2024-02-22 11:33:47	2024-02-22 11:38:32	anonymous	0	1	4	0	3	4	1	7	7	1	1	1	7	7	7	7	7	4	7	1	7	7	7	7	7	5	5	5	5	5	4	5	5	5	5
682	2024-02-22 11:45:22	2024-02-22 11:55:18	anonymous	0	2	4	2	5	3	1	6	7	2	2	1	6	6	7	6	5	4	2	3	7	7	6	6	2	3	4	4	4	3	3	4	3	3	3
683	2024-02-22 12:08:24	2024-02-22 12:19:52	anonymous	0	2	4	3	4	3	1	3	7	1	3	7	6	7	5	2	4	5	2	4	7	7	2	7	4	3	3	3	3	5	5	3	5	2	2
684	2024-02-22 12:20:54	2024-02-22 12:26:05	anonymous	0	0	4	0	1	4	1	7	7	1	1	2	7	6	6	6	6	6	2	1	7	6	6	7	6	5	5	5	5	5	5	5	5	5	5
685	2024-02-22 12:14:18	2024-02-22 12:33:53	anonymous	0	1	4	1	1	2	1	7	7	1	1	1	7	7	7	7	2	6	5	1	7	7	7	7	7	5	5	5	5	5	5	5	5	5	5
686	2024-02-22 12:16:53	2024-02-22 12:44:29	anonymous	1	2	4	0	4	3	1	4	4	3	5	5	6	4	6	5	5	5	5	2	5	4	6	6	4	3	3	3	3	3	3	3	3	3	3
687	2024-02-22 13:13:26	2024-02-22 13:17:38	anonymous	0	1	4	0	0	3	1	6	5	5	5	4	3	4	5	3	6	6	4	5	5	5	5	4	5	4	4	4	4	4	4	4	4	4	4
688	2024-02-22 13:38:08	2024-02-22 13:46:22	anonymous	0	1	4	0	3	2	1	6	6	2	2	2	6	7	6	6	6	2	6	2	6	6	6	6	6	4	5	5	5	5	4	5	5	5	5
689	2024-02-22 13:37:40	2024-02-22 14:07:08	anonymous	0	0	3	2	2	1	1	7	6	5	3	2	7	6	7	5	4	2	3	2	6	7	5	4	6	4	5	5	5	4	4	5	4	3	3
690	2024-02-22 16:42:54	2024-02-22 16:52:12	anonymous	0	2	4	1	5	0	1	5	5	3	2	2	5	2	3	3	2	3	3	3	5	3	5	5	3	3	5	5	3	3	3	5	3	4	5
691	2024-02-22 17:50:44	2024-02-22 18:03:06	anonymous	0	2	2	1	3	0	1	7	7	1	1	1	7	1	7	6	2	6	2	2	7	7	7	7	7	5	5	5	5	5	5	5	5	5	5
692	2024-02-22 17:48:19	2024-02-22 18:18:02	anonymous	0	1	3	0	3	3	0	6	7	2	2	1	2	6	6	5	6	4	3	2	6	6	6	2	2	5	5	5	3	3	2	5	4	4	1
693	2024-02-22 18:22:06	2024-02-22 18:42:01	anonymous	0	1	4	0	3	0	1	7	7	1	1	1	7	7	7	7	2	2	3	2	2	6	7	7	7	4	5	5	5	5	4	4	5	5	4
694	2024-02-22 21:02:30	2024-02-22 21:13:13	anonymous	1	1	4	3	5	4	0	6	5	2	2	1	7	5	5	7	6	4	7	1	2	1	6	6	6	3	4	4	3	2	3	3	3	2	2
695	2024-02-22 21:12:47	2024-02-22 21:29:52	anonymous	0	1	4	0	1	1	1	2	5	2	2	4	6	6	5	6	6	2	5	2	2	6	6	5	6	2	5	3	2	3	4	4	4	3	3
696	2024-02-22 21:37:41	2024-02-22 21:45:33	anonymous	0	2	5	0	1	2	1	6	5	6	3	3	6	7	6	6	4	1	5	3	6	7	6	6	6	4	5	4	5	4	5	5	4	4	4
697	2024-02-22 22:33:02	2024-02-22 22:41:03	anonymous	1	1	1	0	1	3	0	7	2	1	5	1	7	7	7	2	6	7	6	1	6	6	6	7	6	3	5	5	5	5	5	5	5	5	5
698	2024-02-23 06:51:09	2024-02-23 06:57:39	anonymous	1	1	3	0	2	2	0	4	6	2	2	2	4	6	2	6	2	1	1	1	6	6	1	6	6	5	5	5	4	5	4	4	4	4	4
699	2024-02-23 09:48:45	2024-02-23 09:54:33	anonymous	1	1	1	0	5	3	1	6	6	1	1	1	7	6	7	6	5	6	3	2	6	6	7	6	6	5	4	5	5	5	5	5	4	4	5
700	2024-02-23 21:10:10	2024-02-23 21:14:17	anonymous	1	1	1	2	1	3	0	2	5	5	5	2	5	6	6	6	6	6	6	2	6	2	4	4	6	3	3	5	5	5	5	2	4	4	4
701	2024-02-24 10:12:22	2024-02-24 10:51:50	anonymous	0	2	4	1	1	0	1	1	5	2	1	2	6	5	3	3	5	2	6	2	7	7	7	7	6	5	5	5	5	4	4	5	4	4	4
702	2024-02-24 11:07:52	2024-02-24 11:31:20	anonymous	1	1	1	0	5	4	1	6	7	1	1	1	6	6	4	4	4	4	4	2	4	6	7	7	6	4	4	4	4	3	3	4	4	4	3
703	2024-02-24 14:44:33	2024-02-24 14:46:42	anonymous	1	0	4	0	4	3	0	4	4	4	4	4	4	4	4	4	4	4	4	4	4	4	4	4	4	3	3	3	3	3	3	3	3	3	3
704	2024-02-24 14:40:17	2024-02-24 14:48:25	anonymous	1	1	4	0	4	3	0	7	7	1	1	1	7	7	7	7	6	6	7	1	7	7	7	7	7	5	5	5	5	5	5	5	5	5	5
705	2024-02-24 14:43:41	2024-02-24 14:49:35	anonymous	0	1	4	0	5	1	0	1	1	1	1	1	7	7	6	7	7	1	2	7	6	7	7	7	7	5	5	5	5	5	5	5	5	5	5
706	2024-02-24 14:44:51	2024-02-24 14:51:44	anonymous	0	0	1	0	2	0	0	6	6	1	1	1	7	6	7	7	7	7	7	6	7	7	7	7	7	5	5	5	5	5	5	5	5	5	5
707	2024-02-24 14:42:34	2024-02-24 14:52:40	anonymous	1	1	4	0	5	3	0	6	6	2	2	2	6	6	6	6	6	6	6	2	6	6	6	6	6	5	4	5	5	5	5	5	5	5	5
708	2024-02-24 14:50:43	2024-02-24 14:55:19	anonymous	1	1	4	2	4	3	0	5	6	2	2	2	6	6	5	2	5	5	6	2	6	6	6	6	5	3	4	4	3	3	4	4	5	4	4
709	2024-02-24 14:53:17	2024-02-24 14:59:34	anonymous	1	1	4	0	3	3	0	7	7	1	1	1	7	6	7	6	2	2	4	1	6	7	7	7	7	5	5	5	5	5	4	4	4	5	5
710	2024-02-24 15:00:42	2024-02-24 15:07:18	anonymous	1	1	4	0	4	3	0	6	6	1	2	2	6	4	3	2	1	3	2	2	2	2	7	7	6	3	4	5	5	5	5	5	5	4	5
711	2024-02-24 14:58:33	2024-02-24 15:08:08	anonymous	1	1	4	0	5	3	0	6	7	2	2	3	5	6	5	2	4	5	5	2	6	6	7	7	6	4	4	3	4	3	4	3	4	5	4
712	2024-02-24 15:07:55	2024-02-24 15:13:50	anonymous	1	1	4	0	5	3	0	1	1	1	1	1	7	7	7	7	7	1	7	2	7	7	7	6	6	4	4	3	4	5	4	4	4	4	4
713	2024-02-24 15:19:58	2024-02-24 15:24:47	anonymous	1	1	4	0	1	3	0	2	6	2	4	5	5	6	7	7	5	6	5	2	7	6	7	7	6	3	3	3	4	3	5	3	4	4	3
714	2024-02-24 15:46:14	2024-02-24 15:52:15	anonymous	1	1	4	0	5	3	0	7	6	1	1	2	6	6	7	7	4	4	1	1	7	6	7	6	5	4	4	4	4	5	5	3	4	4	3
715	2024-02-24 15:44:38	2024-02-24 15:55:28	anonymous	1	1	4	0	1	3	0	6	6	2	2	2	6	6	6	5	6	6	5	2	6	6	7	7	6	4	4	4	4	4	4	5	4	4	4
716	2024-02-24 15:53:18	2024-02-24 16:00:00	anonymous	0	0	3	2	5	3	0	6	6	2	2	3	4	7	6	5	3	1	1	4	6	7	7	7	4	3	4	4	4	4	4	5	5	3	5
717	2024-02-24 15:57:41	2024-02-24 16:03:15	anonymous	1	1	5	0	5	2	0	6	5	2	3	2	6	6	5	2	4	5	5	5	1	2	6	3	5	3	5	4	5	4	4	4	4	3	3
718	2024-02-24 15:57:36	2024-02-24 16:03:33	anonymous	1	1	5	2	4	4	0	7	6	1	1	1	7	6	1	1	2	6	2	1	1	2	7	2	7	5	5	5	5	5	5	5	5	5	5
719	2024-02-24 16:04:27	2024-02-24 16:09:10	anonymous	1	1	5	0	2	2	0	4	6	2	2	2	6	6	6	6	6	2	6	2	6	6	6	6	6	3	4	5	5	4	3	4	4	4	5
720	2024-02-24 16:04:46	2024-02-24 16:09:40	anonymous	0	0	6	0	1	1	0	6	6	3	2	2	6	7	7	7	5	6	6	2	7	7	7	7	7	4	4	4	5	4	4	4	3	4	4
721	2024-02-24 15:58:18	2024-02-24 16:12:10	anonymous	1	1	5	1	5	2	0	7	7	1	1	1	7	7	6	2	2	6	2	1	2	6	7	7	7	5	5	5	4	5	5	5	5	5	5
722	2024-02-24 16:04:52	2024-02-24 16:14:31	anonymous	1	1	3	0	3	2	0	6	6	2	2	1	6	6	6	5	2	6	2	2	2	5	6	6	6	5	5	5	5	5	5	5	5	4	5
723	2024-02-24 16:14:17	2024-02-24 16:15:05	anonymous	1	1	5	0	4	2	0	7	4	1	1	1	7	7	1	5	4	1	2	1	1	7	7	7	7	5	5	5	5	5	5	5	5	5	5
724	2024-02-24 16:04:48	2024-02-24 16:15:41	anonymous	0	0	5	0	5	2	0	5	6	1	1	1	7	6	5	4	6	2	6	1	5	6	7	2	2	4	5	4	3	3	3	4	4	3	3
725	2024-02-24 14:50:11	2024-02-24 16:17:52	anonymous	0	0	4	0	5	1	0	6	5	1	1	1	6	5	6	6	6	5	5	1	6	6	7	6	6	4	4	4	5	3	4	4	4	4	4
726	2024-02-24 16:36:10	2024-02-24 16:42:17	anonymous	1	1	5	0	2	2	0	6	6	1	1	1	6	6	6	4	4	4	2	2	6	4	6	6	5	5	5	5	5	5	5	5	5	4	5
727	2024-02-24 16:43:59	2024-02-24 16:50:41	anonymous	0	0	5	0	2	3	0	1	4	4	4	3	4	4	7	7	7	4	7	7	7	7	4	4	4	2	2	3	1	3	3	3	3	3	3
728	2024-02-24 16:53:58	2024-02-24 17:01:01	anonymous	1	1	4	0	5	3	0	6	7	1	1	1	6	6	7	6	1	4	4	4	6	6	7	6	7	5	5	5	5	5	5	3	3	5	3
729	2024-02-24 16:56:33	2024-02-24 17:01:08	anonymous	0	0	5	0	4	1	0	4	6	1	1	1	7	4	7	7	6	6	7	1	4	7	7	7	7	5	5	5	5	5	5	5	5	5	5
730	2024-02-24 16:57:26	2024-02-24 17:06:02	anonymous	0	1	5	0	5	3	0	2	5	2	2	2	6	6	6	6	6	2	2	2	6	6	7	6	6	4	5	5	5	4	4	5	4	4	4
731	2024-02-24 17:12:12	2024-02-24 17:27:47	anonymous	1	1	4	2	3	3	0	5	4	3	3	2	2	2	4	4	3	4	3	4	3	3	3	3	4	4	4	4	5	5	5	5	5	5	5
732	2024-02-24 17:29:27	2024-02-24 17:35:52	anonymous	1	1	4	0	5	3	0	1	1	7	7	7	1	1	1	1	1	7	1	7	1	1	1	1	1	5	5	5	5	5	5	5	5	5	5
733	2024-02-24 17:36:18	2024-02-24 17:41:09	anonymous	0	0	5	0	5	1	0	7	6	1	1	1	7	7	6	2	6	4	3	2	6	6	7	7	7	4	5	5	5	5	5	5	5	5	5
734	2024-02-24 17:42:32	2024-02-24 17:49:14	anonymous	1	1	4	1	3	3	0	6	2	2	2	2	6	6	6	6	6	7	2	1	6	6	7	6	6	5	4	5	5	4	5	5	5	5	4
735	2024-02-24 17:46:00	2024-02-24 17:54:47	anonymous	0	0	5	0	5	1	0	6	6	1	1	1	7	6	7	3	4	2	6	2	6	5	6	6	6	3	4	5	5	3	3	5	5	5	5
736	2024-02-24 17:57:45	2024-02-24 18:02:07	anonymous	0	0	1	0	5	4	0	7	1	1	1	1	7	1	1	7	7	1	1	1	7	7	7	7	7	5	5	5	5	5	5	5	5	5	5
737	2024-02-24 18:02:45	2024-02-24 18:09:18	anonymous	0	0	5	0	4	3	0	6	5	2	1	2	7	7	6	6	7	2	7	4	7	3	6	5	5	3	5	5	4	4	5	3	5	4	3
738	2024-02-24 18:11:34	2024-02-24 18:16:27	anonymous	0	1	5	0	3	1	0	7	7	1	1	1	7	7	7	2	7	7	7	1	7	7	7	7	7	5	5	5	5	5	5	5	5	5	5
739	2024-02-24 18:18:37	2024-02-24 18:21:48	anonymous	0	0	5	0	1	1	0	6	6	2	2	2	6	6	6	6	2	5	2	2	6	6	6	6	6	4	4	4	4	4	4	4	4	4	4
740	2024-02-24 18:23:14	2024-02-24 18:30:52	anonymous	0	1	5	0	5	1	0	6	7	2	1	1	6	6	4	7	7	2	3	1	6	6	6	7	7	3	5	5	3	3	5	4	4	4	3
741	2024-02-24 18:31:58	2024-02-24 18:40:32	anonymous	1	1	3	0	1	2	0	4	7	1	1	1	7	5	6	4	6	2	5	1	4	4	7	7	7	5	5	5	5	5	5	5	5	5	5
742	2024-02-24 18:37:19	2024-02-24 18:41:16	anonymous	0	0	5	0	4	1	0	3	5	2	2	2	6	6	7	6	5	2	6	2	2	3	6	6	6	4	5	5	3	5	5	3	5	5	3
743	2024-02-24 18:45:53	2024-02-24 18:49:43	anonymous	1	1	5	0	1	3	0	6	5	2	2	2	7	6	7	6	5	5	5	2	4	5	6	6	6	5	5	5	5	5	5	5	5	5	5
744	2024-02-24 18:48:51	2024-02-24 18:52:32	anonymous	0	0	5	0	3	1	0	5	5	5	5	5	5	4	4	4	4	7	4	4	3	4	5	4	4	3	3	4	4	4	3	3	3	3	3
745	2024-02-24 18:46:26	2024-02-24 18:53:32	anonymous	0	1	5	0	4	3	0	6	7	2	2	6	7	7	7	7	4	4	4	2	4	6	7	7	7	4	5	4	4	5	5	4	4	5	4
746	2024-02-24 18:47:17	2024-02-24 18:54:31	anonymous	0	1	5	1	5	3	0	7	7	1	1	1	7	7	7	7	7	7	6	1	7	7	7	7	7	5	5	5	5	4	4	5	5	5	5
747	2024-02-24 18:53:12	2024-02-24 18:56:49	anonymous	0	2	5	2	3	3	0	5	7	1	1	1	7	7	7	7	1	3	1	2	5	6	7	6	6	5	5	5	5	5	5	5	5	5	5
748	2024-02-24 18:50:54	2024-02-24 18:57:48	anonymous	0	0	5	0	5	3	0	3	2	1	1	1	7	6	6	6	2	2	2	1	6	6	7	7	7	4	4	4	5	4	4	4	5	4	4
749	2024-02-24 18:49:47	2024-02-24 19:00:21	anonymous	0	1	5	0	3	3	0	7	7	1	1	1	7	7	6	6	6	2	4	1	6	7	7	7	7	3	5	5	5	5	5	5	5	5	5
750	2024-02-24 18:51:05	2024-02-24 19:05:55	anonymous	0	2	5	2	1	3	0	2	5	5	5	4	5	2	5	5	6	2	4	6	4	4	6	6	2	5	5	5	5	4	4	3	1	3	4
751	2024-02-24 19:02:19	2024-02-24 19:07:50	anonymous	0	1	5	2	2	3	0	7	6	2	1	1	7	7	7	7	5	6	4	1	6	6	6	7	6	5	5	5	5	5	5	5	5	5	5
752	2024-02-24 19:11:15	2024-02-24 19:15:46	anonymous	0	1	5	2	3	3	0	1	6	1	1	1	7	7	7	6	6	4	3	2	7	6	7	6	7	5	5	5	5	5	5	5	5	5	5
753	2024-02-24 19:17:46	2024-02-24 19:20:43	anonymous	0	0	5	0	4	1	0	6	6	3	3	2	6	6	6	6	6	6	6	1	5	6	6	6	6	5	5	5	5	5	5	5	5	5	5
754	2024-02-24 19:15:31	2024-02-24 19:24:45	anonymous	1	2	5	2	5	3	0	1	1	1	1	1	1	7	7	5	1	1	1	1	7	7	7	7	7	4	5	5	5	5	4	5	4	4	5
755	2024-02-24 19:15:49	2024-02-24 19:30:30	anonymous	0	2	5	3	4	3	0	7	7	1	1	1	7	7	7	7	1	2	2	1	7	7	7	7	7	5	5	5	5	5	5	5	5	5	5
756	2024-02-24 19:23:25	2024-02-24 19:30:59	anonymous	0	2	5	2	2	3	0	6	7	3	1	1	6	3	3	3	3	6	3	5	4	4	7	6	6	3	4	5	5	5	5	5	5	5	5
757	2024-02-24 19:24:47	2024-02-24 19:33:08	anonymous	0	2	5	1	4	3	0	6	6	2	2	2	6	6	6	6	3	5	2	3	5	5	6	6	6	5	5	5	5	5	5	5	5	5	5
758	2024-02-24 19:21:17	2024-02-24 19:34:16	anonymous	0	1	5	0	2	3	0	7	6	2	2	2	6	2	6	6	4	2	2	2	6	6	6	6	6	4	4	5	5	5	5	5	5	5	5
759	2024-02-24 20:23:09	2024-02-24 20:26:50	anonymous	1	1	4	0	5	3	0	4	2	5	5	4	3	5	6	4	7	4	6	4	4	2	3	5	3	3	4	3	3	4	5	3	4	4	2
760	2024-02-24 14:51:54	2024-02-24 21:23:02	anonymous	0	0	4	0	3	2	0	3	3	2	2	2	6	5	5	1	5	6	4	2	5	3	6	3	6	2	4	4	5	5	5	5	5	4	4
761	2024-02-24 21:30:27	2024-02-24 21:42:18	anonymous	1	2	4	0	5	3	0	6	7	2	2	2	6	6	6	6	6	2	6	2	6	6	6	6	6	5	5	5	5	5	5	5	5	5	5
762	2024-02-24 21:47:02	2024-02-24 21:57:18	anonymous	0	2	5	2	4	3	0	7	6	1	1	1	7	7	4	6	1	2	2	2	4	6	7	7	7	3	5	5	5	5	5	5	5	5	5
763	2024-02-24 22:03:09	2024-02-24 22:07:50	anonymous	1	1	4	0	5	3	0	6	6	7	6	6	6	6	7	6	6	7	6	6	6	6	6	7	6	3	3	3	4	3	3	3	5	5	5
764	2024-02-24 22:07:52	2024-02-24 22:13:27	anonymous	1	1	4	0	1	3	0	5	7	2	4	5	4	5	5	6	5	1	5	2	6	6	7	7	5	4	5	5	5	5	5	4	4	5	5
765	2024-02-24 22:54:05	2024-02-24 23:02:40	anonymous	1	1	4	0	1	3	0	6	6	2	2	2	6	5	2	4	2	5	5	3	3	3	6	5	3	4	4	3	4	2	3	4	3	5	4
766	2024-02-25 00:20:41	2024-02-25 00:26:04	anonymous	1	1	0	2	3	3	0	7	7	2	2	1	7	6	6	5	5	4	6	6	6	6	6	6	6	4	5	5	5	5	4	5	5	5	5
767	2024-02-25 00:34:35	2024-02-25 00:41:03	anonymous	1	1	3	1	3	2	0	7	7	1	1	1	7	6	6	2	2	6	3	1	6	6	7	7	7	5	5	5	5	5	5	5	5	5	5
768	2024-02-25 00:48:00	2024-02-25 00:59:25	anonymous	0	1	5	0	5	1	0	7	7	1	1	1	7	7	6	7	6	2	5	2	6	6	7	7	7	5	5	5	5	5	4	5	5	5	5
769	2024-02-25 01:02:15	2024-02-25 01:07:06	anonymous	1	1	3	0	3	2	0	6	6	1	1	1	7	7	5	6	1	1	1	1	6	6	6	6	7	4	5	5	5	5	5	5	5	5	5
770	2024-02-25 02:15:34	2024-02-25 02:28:14	anonymous	1	0	0	0	4	3	0	6	7	1	1	1	7	6	6	2	2	6	2	2	6	6	7	7	7	5	5	5	5	5	5	5	4	4	4
771	2024-02-25 07:48:04	2024-02-25 07:55:29	anonymous	1	2	0	2	4	2	0	5	5	4	2	2	6	5	5	6	4	5	4	6	4	5	6	6	6	4	4	4	4	3	4	4	4	4	4
772	2024-02-25 08:05:04	2024-02-25 08:10:56	anonymous	1	1	0	2	3	3	0	4	6	2	2	2	5	6	4	3	4	7	4	1	4	2	7	5	6	4	5	5	5	5	5	4	4	4	4
773	2024-02-25 07:52:48	2024-02-25 08:12:07	anonymous	0	1	2	0	1	4	1	6	6	1	1	1	5	7	5	7	4	1	4	1	7	7	7	7	7	3	5	5	5	3	5	5	5	5	5
774	2024-02-25 08:15:35	2024-02-25 08:25:36	anonymous	1	2	0	2	3	3	0	1	1	5	7	7	1	1	1	1	1	1	1	7	1	1	1	1	1	1	2	1	1	3	5	1	1	5	1
775	2024-02-25 08:36:56	2024-02-25 08:52:36	anonymous	0	2	5	2	1	3	0	4	6	3	3	2	4	2	2	2	2	2	2	2	2	5	6	6	5	4	5	5	5	5	5	5	5	5	4
776	2024-02-25 10:31:43	2024-02-25 10:39:21	anonymous	0	0	5	0	5	2	0	7	6	1	1	1	6	6	6	6	6	6	6	1	6	6	6	6	6	3	5	4	4	4	4	4	4	5	3
777	2024-02-25 10:28:21	2024-02-25 10:49:53	anonymous	1	2	3	2	4	2	0	4	7	1	1	2	7	4	6	7	6	2	2	7	6	7	7	2	7	5	5	5	5	5	5	5	5	5	5
778	2024-02-25 10:45:45	2024-02-25 10:52:39	anonymous	0	0	5	0	5	1	0	7	7	1	2	2	6	7	7	7	6	5	7	2	6	7	6	7	6	3	4	3	3	5	5	4	4	5	4
779	2024-02-25 10:49:53	2024-02-25 10:54:50	anonymous	0	1	5	0	4	1	0	6	6	1	1	1	6	6	6	6	2	2	2	1	6	6	7	7	6	3	5	5	5	4	3	4	4	4	4
780	2024-02-25 10:49:48	2024-02-25 10:55:03	anonymous	0	0	5	0	5	1	0	7	7	2	2	2	7	6	6	6	6	6	6	2	6	6	6	6	6	4	2	2	2	2	2	2	2	3	2
781	2024-02-25 10:49:39	2024-02-25 10:55:43	anonymous	0	0	5	0	2	1	0	7	4	1	1	1	7	6	6	7	4	5	4	1	2	6	7	7	7	5	5	5	5	5	5	5	5	5	5
782	2024-02-25 10:51:25	2024-02-25 10:56:26	anonymous	0	0	5	0	0	0	0	7	6	1	2	2	7	7	7	5	6	4	6	1	6	6	7	6	7	5	5	5	5	5	5	5	5	5	5
783	2024-02-25 10:54:24	2024-02-25 10:58:02	anonymous	0	0	5	0	4	0	0	7	7	1	1	1	7	7	7	7	7	1	7	1	7	7	7	7	7	5	5	5	5	5	5	5	5	5	5
784	2024-02-25 10:49:36	2024-02-25 10:58:06	anonymous	0	2	5	0	3	1	0	7	7	1	1	1	7	7	7	7	1	1	1	1	7	7	7	7	4	4	4	5	5	5	5	5	4	4	4
785	2024-02-25 10:51:45	2024-02-25 10:59:12	anonymous	0	0	5	0	3	0	0	7	6	2	5	2	1	4	6	7	5	6	5	2	6	6	6	7	6	4	5	5	4	5	5	4	5	5	5
786	2024-02-25 10:51:40	2024-02-25 10:59:17	anonymous	0	0	5	0	5	0	0	6	4	2	2	6	2	4	2	1	2	1	4	2	4	2	4	7	6	5	4	5	4	4	4	3	4	5	4
787	2024-02-25 10:50:00	2024-02-25 10:59:41	anonymous	0	1	5	0	5	1	0	1	6	1	1	1	7	1	6	7	7	6	6	1	7	7	7	6	7	5	5	5	5	5	5	5	5	5	5
788	2024-02-25 10:54:49	2024-02-25 11:00:02	anonymous	0	0	5	0	3	1	0	7	7	1	1	1	7	7	7	4	6	4	2	1	4	7	7	7	7	5	5	5	5	5	5	5	5	5	5
789	2024-02-25 10:56:01	2024-02-25 11:03:59	anonymous	0	0	5	0	5	1	0	7	7	1	1	1	7	7	7	7	7	7	6	1	7	7	7	7	7	5	5	5	5	5	5	5	5	5	5
790	2024-02-25 10:55:32	2024-02-25 11:04:02	anonymous	0	1	5	1	5	0	0	6	6	2	2	2	6	6	6	3	2	6	4	2	6	6	6	7	6	5	5	5	4	3	4	4	5	5	4
791	2024-02-25 10:55:50	2024-02-25 11:04:16	anonymous	0	0	5	0	4	0	0	6	7	2	1	1	7	7	7	7	2	2	5	1	7	7	7	7	7	5	5	5	5	5	5	5	5	5	5
792	2024-02-25 10:56:12	2024-02-25 11:05:10	anonymous	0	0	5	0	0	1	0	6	7	5	5	6	6	6	7	7	7	1	1	1	1	7	7	7	7	5	5	5	5	4	4	4	4	4	5
793	2024-02-25 10:57:54	2024-02-25 11:05:13	anonymous	0	0	5	0	4	4	0	3	3	5	5	3	5	6	7	7	7	1	6	1	7	7	7	1	3	5	5	5	5	3	5	5	3	4	5
794	2024-02-25 11:01:15	2024-02-25 11:07:19	anonymous	0	0	5	0	5	1	0	6	4	1	1	1	6	6	6	4	5	4	6	1	5	4	6	5	5	4	5	5	4	5	4	4	4	4	4
795	2024-02-25 10:55:26	2024-02-25 11:08:21	anonymous	0	0	5	0	5	0	0	6	6	2	4	4	6	6	4	2	4	2	6	1	5	7	6	7	6	5	5	5	5	5	5	5	5	5	5
796	2024-02-25 11:06:02	2024-02-25 11:09:59	anonymous	0	0	5	0	2	1	0	7	7	1	1	1	7	5	7	6	1	1	4	1	7	7	7	7	7	5	5	5	5	5	4	5	5	5	5
797	2024-02-25 10:59:52	2024-02-25 11:10:50	anonymous	0	0	5	0	3	0	0	4	6	3	4	3	5	5	5	5	6	2	5	2	4	5	6	6	4	4	5	5	5	5	5	4	4	5	5
798	2024-02-25 10:54:30	2024-02-25 11:10:56	anonymous	0	1	5	0	4	1	0	7	7	1	1	1	6	5	2	2	1	2	1	1	2	7	7	7	7	5	5	5	5	5	3	5	5	4	4
799	2024-02-25 11:05:02	2024-02-25 11:11:13	anonymous	0	0	5	0	4	1	0	7	6	1	1	1	6	6	7	7	7	6	6	1	6	6	6	6	6	5	5	5	5	5	5	5	5	5	5
800	2024-02-25 11:00:03	2024-02-25 11:12:18	anonymous	0	0	5	0	3	0	0	5	6	5	5	5	5	5	5	7	6	6	7	1	5	5	2	7	7	5	5	5	5	5	5	4	4	4	4
801	2024-02-25 11:08:01	2024-02-25 11:12:30	anonymous	0	0	5	0	2	0	0	6	6	2	6	6	6	6	6	4	4	6	5	2	6	6	6	6	6	4	5	5	5	4	4	4	4	4	4
802	2024-02-25 11:06:08	2024-02-25 11:12:39	anonymous	0	1	5	0	4	1	0	6	6	1	1	1	7	7	6	6	6	4	4	1	5	5	7	6	7	4	5	5	5	5	5	5	5	5	5
803	2024-02-25 11:08:17	2024-02-25 11:13:47	anonymous	0	0	5	0	2	0	0	7	6	2	2	2	6	6	6	6	6	6	4	2	6	7	7	6	6	5	5	5	5	5	5	5	5	5	5
804	2024-02-25 11:09:55	2024-02-25 11:14:59	anonymous	0	0	5	0	1	1	0	1	2	5	2	1	4	5	1	1	3	3	3	2	3	1	6	6	4	4	5	5	5	5	5	5	5	5	5
805	2024-02-25 11:13:29	2024-02-25 11:18:41	anonymous	0	0	5	0	2	0	0	7	6	1	1	3	5	6	6	6	6	2	2	1	1	7	7	7	7	4	4	4	4	4	4	4	4	4	4
806	2024-02-25 11:16:36	2024-02-25 11:19:11	anonymous	0	0	5	0	2	0	0	6	6	3	3	3	6	6	6	6	6	2	5	1	1	7	7	7	7	5	5	5	5	5	5	5	5	5	5
807	2024-02-25 11:11:13	2024-02-25 11:20:05	anonymous	0	0	5	0	0	0	0	5	6	1	2	1	6	6	6	5	5	4	4	2	5	3	6	5	5	5	5	5	5	5	5	5	5	5	5
808	2024-02-25 10:54:36	2024-02-25 11:20:31	anonymous	0	1	5	1	3	1	0	2	6	2	2	2	6	5	5	5	5	2	2	2	3	2	6	4	4	4	4	5	4	4	3	4	4	5	5
809	2024-02-25 11:11:20	2024-02-25 11:21:01	anonymous	0	0	5	0	5	1	0	7	6	2	2	2	6	6	7	6	7	1	7	1	7	7	7	7	7	5	5	5	5	5	5	5	5	5	4
810	2024-02-25 11:12:13	2024-02-25 11:22:52	anonymous	0	0	5	0	5	1	0	7	7	1	1	1	7	6	7	7	7	2	1	1	6	7	7	7	7	5	5	5	5	4	4	5	4	4	5
811	2024-02-25 11:18:22	2024-02-25 11:23:09	anonymous	0	0	5	0	4	1	0	6	6	2	2	2	6	7	7	7	6	3	3	1	6	6	7	7	7	5	5	5	5	5	5	5	5	5	4
812	2024-02-25 11:19:15	2024-02-25 11:23:56	anonymous	0	0	5	0	5	1	0	7	7	7	1	1	7	2	6	2	6	6	6	2	2	2	7	7	7	4	5	5	5	5	5	5	4	5	5
813	2024-02-25 11:19:22	2024-02-25 11:25:36	anonymous	0	0	5	3	2	1	0	5	1	1	1	1	7	6	6	5	6	6	4	2	6	5	6	6	7	5	5	5	5	5	5	5	5	5	5
814	2024-02-25 11:21:07	2024-02-25 11:26:05	anonymous	0	0	5	0	3	1	0	4	2	2	2	2	5	5	6	5	6	2	4	4	4	5	5	5	5	4	4	4	4	5	5	4	5	4	4
815	2024-02-25 11:19:15	2024-02-25 11:26:12	anonymous	0	0	5	0	2	0	0	4	6	1	2	1	5	6	3	1	6	1	7	1	1	1	7	6	3	5	5	5	5	4	4	5	4	4	4
816	2024-02-25 11:19:42	2024-02-25 11:26:37	anonymous	0	1	5	0	2	1	0	7	7	1	1	1	7	7	7	7	6	5	2	1	5	7	7	7	7	5	5	5	5	5	5	5	5	5	5
817	2024-02-25 11:10:56	2024-02-25 11:27:47	anonymous	0	0	5	0	5	0	0	6	6	2	2	2	6	6	7	6	6	6	4	2	6	6	7	7	7	5	5	5	5	5	5	5	5	5	5
818	2024-02-25 11:13:51	2024-02-25 11:28:15	anonymous	0	0	5	0	1	1	0	4	5	1	1	1	6	5	7	5	3	2	2	2	6	6	5	5	6	3	4	4	5	4	4	4	3	2	4
819	2024-02-25 11:15:57	2024-02-25 11:30:16	anonymous	0	0	5	0	3	1	0	6	7	1	1	1	7	7	7	7	4	4	4	1	7	7	7	7	7	5	5	5	5	3	1	5	4	4	4
820	2024-02-25 11:24:11	2024-02-25 11:31:13	anonymous	0	1	5	0	3	1	0	7	6	1	1	1	7	6	7	5	3	6	6	1	6	5	7	6	7	5	5	5	5	5	4	5	4	5	5
821	2024-02-25 11:24:00	2024-02-25 11:31:48	anonymous	0	1	5	0	5	0	0	6	2	1	1	1	6	6	6	2	2	6	3	1	6	2	6	6	6	5	5	5	5	5	5	5	5	5	5
822	2024-02-25 11:29:08	2024-02-25 11:32:32	anonymous	0	0	5	0	3	1	0	7	7	1	1	1	7	7	7	7	1	1	1	1	7	7	7	7	7	5	5	5	5	5	5	5	5	5	5
823	2024-02-25 11:24:20	2024-02-25 11:35:13	anonymous	0	0	5	0	4	1	0	7	7	1	1	1	7	7	7	7	7	3	3	1	6	7	7	7	7	5	5	5	5	5	5	5	5	4	5
824	2024-02-25 11:20:19	2024-02-25 11:37:29	anonymous	0	0	5	0	3	1	0	7	7	2	2	2	6	6	2	2	2	2	2	2	6	6	7	6	6	4	5	5	5	5	5	5	5	5	5
825	2024-02-25 11:31:50	2024-02-25 11:38:36	anonymous	0	0	5	0	3	0	0	1	6	6	7	7	3	2	2	6	7	7	7	6	6	1	1	1	1	4	4	5	2	1	1	1	1	1	1
826	2024-02-25 11:25:31	2024-02-25 11:40:48	anonymous	0	0	5	2	3	0	0	3	2	3	2	2	3	4	5	1	2	5	5	1	2	4	5	5	5	4	4	5	5	5	5	5	5	5	5
827	2024-02-25 11:06:15	2024-02-25 11:44:01	anonymous	0	0	5	0	4	1	0	7	7	1	1	1	7	6	6	4	4	7	6	6	2	2	7	2	7	5	5	5	5	5	5	5	5	5	5
828	2024-02-25 11:27:25	2024-02-25 11:44:15	anonymous	0	0	5	0	3	1	0	7	6	1	1	1	7	2	6	6	4	4	6	6	4	7	7	7	7	5	5	5	5	5	5	5	4	4	5
829	2024-02-25 11:01:00	2024-02-25 11:44:38	anonymous	0	0	5	0	1	0	0	5	5	5	4	2	6	5	4	2	3	5	4	5	5	4	5	7	5	5	5	5	4	4	4	5	4	5	4
830	2024-02-25 11:38:32	2024-02-25 11:45:25	anonymous	0	0	5	0	5	1	0	7	2	1	1	1	7	7	7	6	6	4	6	7	6	7	7	7	7	5	5	5	5	5	5	5	5	5	5
831	2024-02-25 11:46:04	2024-02-25 11:53:45	anonymous	0	1	5	1	5	1	0	6	6	2	2	2	6	6	6	6	6	2	5	2	2	6	6	6	6	2	4	4	4	5	5	4	5	5	2
832	2024-02-25 11:47:38	2024-02-25 11:54:30	anonymous	0	0	5	0	5	0	0	7	7	1	1	1	7	7	7	4	7	1	1	1	7	7	7	7	7	5	5	5	5	5	5	5	5	5	5
833	2024-02-25 11:12:57	2024-02-25 11:55:01	anonymous	0	0	5	0	4	1	0	6	6	2	2	2	6	4	6	6	4	6	6	2	6	6	4	6	6	3	4	3	4	4	3	3	4	5	4
834	2024-02-25 11:52:01	2024-02-25 11:56:11	anonymous	0	1	5	0	1	0	0	7	6	1	1	1	7	6	6	7	6	4	2	2	4	7	7	6	6	5	5	5	5	5	5	5	5	5	5
835	2024-02-25 11:53:31	2024-02-25 12:01:27	anonymous	0	0	5	0	5	1	0	7	7	1	1	1	7	1	1	1	6	1	7	4	2	4	7	4	6	5	5	5	5	5	5	5	5	5	5
836	2024-02-25 11:48:02	2024-02-25 12:02:48	anonymous	1	1	5	0	5	2	0	4	5	4	4	5	5	3	7	6	6	6	6	6	7	6	5	6	4	4	4	4	3	3	3	3	4	4	4
837	2024-02-25 11:45:57	2024-02-25 12:03:18	anonymous	0	0	5	0	4	1	0	6	6	1	1	1	7	6	2	6	6	2	6	1	7	7	7	7	7	5	5	5	5	5	5	5	5	5	5
838	2024-02-25 11:56:46	2024-02-25 12:04:10	anonymous	1	1	3	2	4	2	0	7	7	1	1	1	7	7	7	7	7	1	6	1	7	2	7	7	7	5	5	5	5	5	5	5	5	5	5
839	2024-02-25 12:02:56	2024-02-25 12:07:19	anonymous	0	0	5	0	3	0	0	7	6	2	2	2	7	6	7	7	1	2	6	1	7	7	7	7	7	5	4	5	5	5	4	5	5	5	5
840	2024-02-25 11:55:33	2024-02-25 12:10:51	anonymous	0	1	5	0	4	1	0	7	7	1	1	1	7	7	6	7	6	5	5	1	6	7	7	7	7	5	5	5	5	4	4	5	5	5	4
841	2024-02-25 12:04:16	2024-02-25 12:10:55	anonymous	0	0	5	0	5	1	0	4	6	2	2	2	4	4	2	4	6	2	4	1	4	7	7	6	6	5	5	5	5	4	4	5	5	4	4
842	2024-02-25 12:07:20	2024-02-25 12:16:15	anonymous	0	0	5	0	5	0	0	2	6	1	2	2	6	6	6	6	6	6	6	2	6	7	7	7	6	4	4	5	4	4	4	4	4	4	4
843	2024-02-25 10:57:43	2024-02-25 12:19:36	anonymous	0	1	5	0	2	0	0	7	6	2	1	2	6	6	6	7	5	2	5	2	6	7	7	7	7	5	5	5	5	4	4	5	5	5	5
844	2024-02-25 12:16:23	2024-02-25 12:21:47	anonymous	0	0	5	0	4	0	0	6	6	2	2	2	7	6	2	3	4	4	4	4	6	5	7	6	7	5	5	5	4	5	4	5	5	5	5
845	2024-02-25 12:12:44	2024-02-25 12:24:34	anonymous	0	1	5	1	5	1	0	7	7	1	1	1	7	7	7	7	7	1	7	1	7	7	7	7	7	4	5	5	5	5	4	5	5	5	4
846	2024-02-25 12:25:07	2024-02-25 12:31:21	anonymous	1	1	0	1	5	3	0	5	6	1	1	2	6	4	2	6	4	6	5	3	2	5	6	6	6	4	4	4	4	4	4	5	4	4	4
847	2024-02-25 11:46:40	2024-02-25 12:37:29	anonymous	0	0	5	0	2	0	0	6	2	3	3	3	6	5	6	6	2	2	2	2	2	2	4	6	5	5	5	5	5	5	5	5	5	5	5
848	2024-02-25 12:31:18	2024-02-25 12:38:29	anonymous	0	0	5	0	1	1	0	7	6	1	2	1	7	6	6	6	4	6	4	1	6	6	6	6	7	3	3	4	3	4	4	5	5	5	5
849	2024-02-25 12:36:08	2024-02-25 12:41:18	anonymous	0	0	5	0	5	3	0	6	6	2	2	2	6	6	6	2	5	2	6	2	6	6	6	6	6	5	5	5	5	4	4	5	4	4	5
850	2024-02-25 12:30:31	2024-02-25 12:42:16	anonymous	0	0	5	0	5	1	0	6	6	1	1	1	6	6	6	4	2	1	2	2	4	2	6	6	3	1	3	3	2	5	3	1	3	4	1
851	2024-02-25 12:37:21	2024-02-25 12:42:18	anonymous	0	1	5	0	4	1	0	6	6	1	1	1	6	6	6	6	4	4	6	2	6	6	6	6	6	4	4	5	4	4	4	4	4	4	4
852	2024-02-25 11:58:05	2024-02-25 12:44:18	anonymous	0	0	5	0	5	1	0	6	6	1	1	1	7	7	7	7	7	1	1	1	1	7	7	7	7	5	5	5	5	5	5	5	5	5	5
853	2024-02-25 12:48:46	2024-02-25 12:54:45	anonymous	0	0	5	0	4	1	0	7	7	1	1	1	7	6	7	7	7	7	1	1	7	7	7	7	7	5	5	5	5	5	5	5	5	5	5
854	2024-02-25 12:17:13	2024-02-25 12:59:29	anonymous	0	1	5	0	5	1	0	7	6	1	1	1	7	6	2	6	2	2	2	1	6	6	7	7	6	5	5	5	5	5	4	5	5	4	4
855	2024-02-25 12:34:43	2024-02-25 12:59:33	anonymous	0	1	5	0	3	1	0	7	6	2	2	2	6	6	6	4	6	2	6	2	6	4	6	6	6	4	5	4	5	4	5	4	5	5	4
856	2024-02-25 12:57:44	2024-02-25 13:04:50	anonymous	0	2	0	2	1	3	0	4	6	6	6	6	4	6	6	4	5	2	5	4	4	2	3	2	5	4	4	4	4	4	4	3	4	4	4
857	2024-02-25 12:59:19	2024-02-25 13:04:55	anonymous	0	0	5	0	4	2	0	5	6	3	3	3	3	3	4	2	3	3	4	2	5	4	5	4	6	5	5	5	5	5	5	4	5	4	5
858	2024-02-25 13:01:59	2024-02-25 13:07:00	anonymous	0	0	5	1	2	1	0	7	6	1	1	1	7	6	6	2	6	6	6	1	3	2	6	5	5	5	5	5	4	5	5	5	5	5	4
859	2024-02-25 13:09:14	2024-02-25 13:12:42	anonymous	1	1	4	0	2	3	0	4	4	4	4	4	4	4	4	4	4	4	4	4	4	4	4	4	4	3	3	3	3	3	3	3	3	3	3
860	2024-02-25 11:05:01	2024-02-25 13:14:05	anonymous	0	1	5	0	4	1	0	7	5	1	1	2	7	4	7	6	6	1	4	1	4	7	6	7	5	2	5	5	5	5	5	5	5	5	5
861	2024-02-25 13:06:58	2024-02-25 13:14:48	anonymous	0	2	0	2	2	3	0	6	4	5	6	4	5	4	4	3	3	4	3	3	4	5	5	5	3	3	4	4	3	4	5	4	3	2	3
862	2024-02-25 13:09:53	2024-02-25 13:15:44	anonymous	0	0	5	0	3	0	0	6	7	1	1	1	7	7	6	7	6	4	6	1	6	4	6	6	6	5	5	5	5	5	5	5	5	5	4
863	2024-02-25 13:10:00	2024-02-25 13:16:37	anonymous	0	0	5	0	0	1	0	6	6	2	2	2	6	6	6	6	3	2	3	6	4	4	6	2	1	4	4	4	4	3	3	4	4	4	4
864	2024-02-25 13:11:29	2024-02-25 13:16:49	anonymous	0	1	5	0	4	1	0	3	4	1	1	3	2	6	6	7	6	3	5	1	6	6	6	7	6	5	5	5	4	5	4	4	4	4	4
865	2024-02-25 13:01:00	2024-02-25 13:17:33	anonymous	0	2	5	2	3	3	0	6	2	2	2	2	2	6	6	2	2	5	2	2	2	5	6	6	6	4	5	5	5	5	5	5	4	4	5
866	2024-02-25 13:11:57	2024-02-25 13:18:29	anonymous	0	1	5	0	3	3	0	4	2	4	4	2	4	4	2	1	1	2	2	4	7	6	4	4	1	2	5	4	4	4	5	5	4	4	4
867	2024-02-25 13:17:10	2024-02-25 13:22:40	anonymous	1	2	4	2	2	3	0	4	2	2	3	2	6	6	4	2	2	4	2	2	2	2	6	4	2	3	3	4	5	3	4	4	4	4	4
868	2024-02-25 13:19:35	2024-02-25 13:24:08	anonymous	0	2	4	2	2	3	0	4	1	4	4	4	4	4	3	3	2	6	2	4	2	4	5	4	6	4	4	4	3	3	4	4	4	4	4
869	2024-02-25 13:16:34	2024-02-25 13:26:03	anonymous	1	2	5	0	2	4	0	4	4	5	4	4	4	4	4	5	5	3	4	4	4	4	5	5	3	3	3	4	4	3	4	3	3	3	3
870	2024-02-25 13:21:24	2024-02-25 13:26:36	anonymous	0	2	5	2	3	0	0	4	4	6	5	5	4	4	3	2	2	5	4	5	4	4	5	5	5	3	2	3	3	3	3	3	3	3	3
871	2024-02-25 13:21:12	2024-02-25 13:26:44	anonymous	0	2	1	2	2	3	0	4	2	4	4	4	4	4	4	4	2	4	4	4	4	2	6	4	2	3	3	3	3	3	3	3	3	3	3
872	2024-02-25 13:21:00	2024-02-25 13:27:46	anonymous	0	0	5	0	3	1	0	6	6	2	2	2	6	2	6	7	5	2	2	1	2	2	7	2	2	5	5	5	5	4	5	5	5	5	5
873	2024-02-25 13:30:00	2024-02-25 13:34:27	anonymous	0	0	5	0	1	0	0	5	3	4	4	1	1	7	7	2	6	2	2	2	6	2	6	7	4	5	5	5	5	4	5	5	4	4	5
874	2024-02-25 13:30:39	2024-02-25 13:35:31	anonymous	0	0	5	0	3	0	0	4	4	4	5	4	3	4	3	3	5	3	4	4	4	3	6	4	4	4	5	5	5	4	4	5	5	5	5
875	2024-02-25 13:08:24	2024-02-25 13:36:20	anonymous	0	0	5	0	5	0	0	6	6	1	1	1	7	7	7	5	1	2	4	1	7	7	7	6	7	5	5	5	5	5	5	5	5	4	5
876	2024-02-25 13:40:50	2024-02-25 13:46:50	anonymous	0	2	3	2	2	3	0	4	5	5	3	2	4	5	5	5	2	5	4	2	5	3	5	5	2	5	5	5	5	5	5	5	5	5	5
877	2024-02-25 13:49:05	2024-02-25 13:51:36	anonymous	1	1	0	0	4	3	0	2	7	2	2	2	2	6	6	6	7	6	6	6	6	6	6	6	6	4	4	4	4	4	4	4	4	4	4
878	2024-02-25 13:21:45	2024-02-25 13:51:44	anonymous	0	0	5	0	4	2	0	7	7	1	1	1	7	7	7	4	4	4	4	1	7	7	7	4	6	4	5	5	5	5	5	4	5	5	5
879	2024-02-25 13:47:54	2024-02-25 13:54:30	anonymous	0	0	5	0	1	0	0	4	6	3	3	3	6	6	5	7	4	5	4	2	6	6	5	6	5	3	4	4	5	4	4	4	4	4	4
880	2024-02-25 13:13:13	2024-02-25 13:55:25	anonymous	0	0	5	2	3	1	0	7	7	1	2	1	7	6	7	6	2	2	2	1	6	6	7	7	7	5	5	5	5	5	5	5	5	5	5
881	2024-02-25 13:52:19	2024-02-25 13:58:30	anonymous	1	2	1	1	3	3	0	6	6	2	1	1	7	6	6	6	6	2	6	1	6	6	6	6	4	2	3	4	3	5	5	4	5	4	4
882	2024-02-25 13:54:11	2024-02-25 13:59:50	anonymous	0	1	5	0	2	1	0	2	6	4	4	2	4	1	1	4	4	1	4	4	1	1	4	4	6	4	5	5	5	4	4	4	4	4	4
883	2024-02-25 13:59:00	2024-02-25 14:06:21	anonymous	0	0	5	0	2	1	0	6	6	3	3	2	6	6	6	6	5	6	6	3	4	4	5	5	5	4	4	4	4	4	4	4	5	4	4
884	2024-02-25 13:58:17	2024-02-25 14:09:19	anonymous	0	0	5	0	5	1	0	7	6	1	1	1	7	6	6	6	6	2	2	1	6	6	7	6	6	4	5	5	4	5	5	5	5	5	4
885	2024-02-25 13:07:08	2024-02-25 14:09:54	anonymous	0	1	5	2	4	3	0	7	5	5	2	2	6	6	4	6	5	6	6	3	6	6	4	6	2	1	1	5	4	5	4	4	4	5	5
886	2024-02-25 14:05:57	2024-02-25 14:14:29	anonymous	0	0	5	0	5	0	0	4	5	6	6	3	6	6	3	3	6	2	2	1	1	2	6	6	5	5	5	5	4	4	4	3	5	5	4
887	2024-02-25 14:09:12	2024-02-25 14:18:55	anonymous	0	2	6	2	2	1	0	5	4	5	5	5	5	5	6	6	6	6	6	6	6	6	6	5	6	3	3	2	2	3	3	3	3	3	3
888	2024-02-25 14:14:31	2024-02-25 14:25:31	anonymous	1	0	4	0	5	3	0	1	1	7	7	7	1	7	7	7	7	1	7	7	7	1	1	1	1	1	1	1	1	5	5	1	2	2	1
889	2024-02-25 14:27:41	2024-02-25 14:35:25	anonymous	0	0	4	2	2	3	0	5	2	6	6	3	5	6	3	6	5	5	5	5	5	2	6	5	2	4	3	3	3	3	4	2	2	3	2
890	2024-02-25 14:31:41	2024-02-25 14:43:15	anonymous	0	1	5	0	5	2	0	7	7	1	1	1	7	7	7	7	2	1	2	1	6	6	7	6	7	5	5	5	5	5	3	4	4	4	3
891	2024-02-25 14:31:49	2024-02-25 14:43:50	anonymous	0	2	0	2	2	3	0	1	6	1	1	1	3	6	3	1	1	7	4	1	4	1	7	5	1	2	3	4	4	1	5	4	4	5	4
892	2024-02-25 12:40:12	2024-02-25 14:45:46	anonymous	0	1	5	0	5	1	0	2	2	2	2	2	2	2	2	2	2	2	2	2	2	2	2	2	2	5	5	5	5	5	5	5	5	5	5
893	2024-02-25 14:45:16	2024-02-25 14:52:03	anonymous	0	1	5	0	4	2	0	7	7	1	1	1	7	7	7	6	2	6	6	1	6	6	7	7	7	5	5	5	5	5	4	5	5	5	5
894	2024-02-25 14:47:53	2024-02-25 14:52:09	anonymous	0	0	5	0	2	0	0	6	6	1	1	1	7	6	4	1	1	1	1	1	1	5	7	1	3	5	5	5	5	5	5	5	5	5	5
895	2024-02-25 14:47:12	2024-02-25 14:53:06	anonymous	0	0	5	0	5	1	0	7	7	1	1	1	7	7	6	4	7	1	7	7	7	6	7	7	7	5	5	5	5	5	3	5	4	3	3
896	2024-02-25 14:49:01	2024-02-25 14:53:43	anonymous	0	0	5	0	5	0	0	7	6	1	1	1	2	6	7	7	7	2	4	1	4	7	7	7	7	5	5	5	5	5	5	5	5	5	5
897	2024-02-25 14:55:53	2024-02-25 15:03:18	anonymous	0	1	5	1	5	1	0	7	7	1	1	1	7	7	7	7	2	1	2	2	7	7	7	7	7	4	4	5	4	5	5	5	5	5	4
898	2024-02-25 15:05:04	2024-02-25 15:08:50	anonymous	0	0	5	0	4	2	0	4	4	4	4	4	4	4	4	4	4	4	4	4	4	4	4	5	4	4	5	5	4	5	3	5	5	5	5
899	2024-02-25 15:01:14	2024-02-25 15:10:04	anonymous	0	2	5	2	2	2	0	7	7	1	1	1	7	7	7	7	1	7	7	7	7	7	7	7	7	5	5	5	5	5	5	5	5	5	5
900	2024-02-25 15:09:56	2024-02-25 15:12:58	anonymous	0	0	5	1	4	1	0	7	7	2	2	2	7	7	7	7	7	3	4	7	7	7	7	7	7	5	5	5	5	5	5	5	5	5	5
901	2024-02-25 15:15:04	2024-02-25 15:18:07	anonymous	0	0	5	0	5	1	0	7	7	6	6	6	6	6	6	6	6	6	6	6	6	6	6	6	6	4	4	4	4	4	4	4	4	4	4
902	2024-02-25 15:03:59	2024-02-25 15:19:37	anonymous	0	1	5	0	5	1	0	7	7	1	1	1	7	7	7	7	7	7	7	1	7	7	7	7	7	5	5	5	5	5	5	5	5	5	5
903	2024-02-25 14:54:59	2024-02-25 15:30:00	anonymous	0	0	5	0	1	0	0	4	4	2	2	2	6	4	4	6	4	4	4	2	4	4	7	4	6	4	5	5	5	5	3	5	5	5	5
904	2024-02-25 15:30:36	2024-02-25 15:38:39	anonymous	0	0	5	0	4	1	0	5	6	3	5	2	4	6	6	6	7	6	6	4	6	6	5	4	4	4	4	4	5	4	4	3	3	3	4
905	2024-02-25 15:54:40	2024-02-25 16:03:50	anonymous	0	0	5	0	5	1	0	7	7	1	1	1	7	7	7	6	7	1	6	1	1	2	6	2	6	5	5	5	5	5	5	5	5	5	5
906	2024-02-25 15:57:48	2024-02-25 16:04:23	anonymous	0	0	5	0	4	1	0	2	1	5	5	5	4	6	1	4	6	4	7	6	4	1	1	1	2	2	3	2	2	2	2	2	3	3	4
907	2024-02-25 15:47:35	2024-02-25 16:07:00	anonymous	0	0	5	0	1	2	0	7	7	1	1	1	7	7	7	7	7	7	1	1	7	7	7	7	7	5	5	5	5	5	5	5	5	5	5
908	2024-02-25 15:50:07	2024-02-25 16:07:52	anonymous	0	1	5	0	5	1	0	3	7	1	1	2	7	6	7	7	5	3	5	1	6	7	7	6	7	3	5	5	5	5	5	5	5	5	4
909	2024-02-25 16:08:50	2024-02-25 16:15:16	anonymous	1	1	3	0	4	2	0	7	2	1	1	1	7	6	2	3	3	6	2	2	4	5	7	7	6	5	5	5	5	5	5	5	5	5	5
910	2024-02-25 15:34:50	2024-02-25 16:26:30	anonymous	1	2	5	2	2	3	0	1	2	7	7	7	1	7	3	2	5	7	6	7	4	1	4	4	1	5	5	5	3	3	4	4	3	4	4
911	2024-02-25 16:00:05	2024-02-25 16:36:16	anonymous	1	1	0	0	2	3	0	7	6	2	2	3	7	7	5	6	4	6	6	2	4	6	7	6	6	4	5	4	4	3	4	4	3	3	3
912	2024-02-25 16:11:36	2024-02-25 16:45:05	anonymous	0	0	5	0	4	1	0	7	7	1	1	1	7	7	7	4	4	1	4	1	6	7	7	7	7	5	5	5	5	5	5	5	5	5	5
913	2024-02-25 16:45:49	2024-02-25 16:53:12	anonymous	1	2	4	2	1	3	0	1	1	1	1	2	7	2	4	6	4	4	3	1	3	4	3	5	6	1	5	5	3	4	3	5	5	4	4
914	2024-02-25 17:07:21	2024-02-25 17:11:45	anonymous	1	1	5	1	2	4	0	7	7	1	1	1	7	7	7	7	7	7	2	1	7	7	7	7	7	4	5	5	5	5	5	5	5	5	4
915	2024-02-25 15:50:30	2024-02-25 17:38:47	anonymous	0	2	3	2	2	3	0	3	1	4	3	3	3	5	2	5	5	3	5	5	3	5	4	3	3	3	3	4	4	3	3	4	4	3	4
916	2024-02-25 17:39:45	2024-02-25 17:43:34	anonymous	1	1	5	1	4	4	0	6	7	1	1	1	6	6	6	6	6	4	2	1	4	7	7	7	7	3	3	4	4	5	4	4	4	4	4
917	2024-02-25 17:38:41	2024-02-25 17:51:28	anonymous	0	0	5	0	5	1	0	7	7	1	1	1	7	7	7	7	7	1	2	1	7	7	7	7	7	5	5	5	5	5	5	5	5	5	5
918	2024-02-25 18:00:41	2024-02-25 18:03:29	anonymous	0	0	5	0	4	1	0	6	6	6	6	6	6	6	6	6	6	6	6	6	6	6	6	6	6	4	5	4	5	4	4	4	4	4	4
919	2024-02-25 18:15:36	2024-02-25 18:19:08	anonymous	1	1	5	2	2	1	0	7	7	1	1	1	7	7	7	7	7	2	5	1	1	7	7	7	7	5	5	5	5	5	5	5	5	5	5
920	2024-02-25 18:11:54	2024-02-25 18:22:12	anonymous	0	1	5	0	5	1	0	7	7	1	1	1	7	7	7	4	7	4	1	1	7	7	7	7	7	5	5	5	5	5	5	5	5	5	5
921	2024-02-25 18:34:09	2024-02-25 18:39:58	anonymous	1	1	0	2	5	3	0	7	6	2	2	2	6	7	7	7	7	6	2	2	6	6	7	6	6	5	4	5	5	5	5	5	3	5	3
922	2024-02-25 18:41:36	2024-02-25 18:49:10	anonymous	0	0	5	0	5	2	0	7	7	1	1	1	7	7	7	7	7	1	1	1	7	7	7	7	7	5	5	5	5	5	5	5	5	5	5
923	2024-02-25 19:02:42	2024-02-25 19:09:30	anonymous	1	1	5	0	1	4	0	6	6	2	2	2	6	5	5	5	5	2	2	2	2	6	6	6	6	4	4	4	4	4	4	4	4	5	5
924	2024-02-25 19:06:55	2024-02-25 19:19:46	anonymous	1	1	4	2	2	3	0	5	6	6	2	2	6	6	2	5	3	2	5	2	6	6	6	6	6	5	5	5	4	3	4	4	4	4	4
925	2024-02-25 19:31:46	2024-02-25 19:36:24	anonymous	0	1	4	1	1	3	1	7	6	7	1	1	7	6	7	7	1	6	2	7	6	7	6	7	7	3	5	5	5	5	4	5	4	4	4
926	2024-02-25 20:05:27	2024-02-25 20:10:47	anonymous	1	1	0	0	3	3	0	6	5	4	4	2	4	6	7	7	7	4	5	2	6	6	6	6	6	3	3	3	4	3	4	3	4	4	3
927	2024-02-25 20:17:51	2024-02-25 20:23:52	anonymous	1	1	0	0	4	3	0	6	6	1	1	1	6	7	7	7	7	6	7	1	7	7	7	7	7	5	5	5	5	5	5	5	5	5	5
928	2024-02-25 19:50:27	2024-02-25 20:34:01	anonymous	1	1	0	1	5	3	0	7	7	1	1	1	7	2	4	4	4	3	2	1	2	6	7	6	7	4	5	5	5	5	5	5	5	4	4
929	2024-02-25 20:45:39	2024-02-25 20:56:44	anonymous	0	0	5	0	3	1	0	5	6	2	3	1	6	6	4	6	2	3	4	2	5	5	6	6	6	3	4	5	4	2	4	4	5	4	4
930	2024-02-25 20:56:28	2024-02-25 21:01:55	anonymous	1	1	0	1	5	3	0	7	7	1	1	1	6	7	7	6	6	4	4	1	6	7	7	7	7	5	5	5	5	5	5	5	5	5	5
931	2024-02-25 19:53:38	2024-02-25 21:05:33	anonymous	0	0	4	0	4	2	0	2	6	7	7	6	2	6	6	7	7	2	7	7	7	4	2	5	2	2	4	4	4	1	4	1	3	4	4
932	2024-02-25 21:02:50	2024-02-25 21:11:08	anonymous	0	0	6	2	4	1	0	4	4	2	3	3	3	5	4	2	6	4	4	4	5	2	4	4	4	5	5	5	5	5	5	4	4	4	4
933	2024-02-25 14:59:11	2024-02-25 21:16:26	anonymous	0	1	3	0	3	4	0	6	6	2	2	2	6	6	6	6	5	2	1	2	6	6	6	6	6	4	4	4	4	5	5	5	5	5	4
934	2024-02-25 21:11:23	2024-02-25 21:18:33	anonymous	0	0	5	0	5	1	0	7	6	1	1	1	6	6	2	6	6	1	1	1	1	6	7	6	6	5	5	5	5	5	5	5	5	5	5
935	2024-02-25 21:20:54	2024-02-25 21:25:33	anonymous	1	1	4	0	3	3	0	7	7	1	1	1	7	6	7	6	7	6	4	1	6	6	7	7	7	5	5	5	5	3	5	5	5	5	5
936	2024-02-25 21:23:51	2024-02-25 21:30:02	anonymous	0	0	5	0	1	1	0	6	7	1	1	1	7	6	6	4	4	4	2	2	4	6	7	7	7	4	5	5	5	4	3	5	5	5	5
937	2024-02-25 21:27:13	2024-02-25 21:32:56	anonymous	0	1	5	0	2	1	0	7	7	1	1	1	7	7	7	7	7	6	5	1	7	7	7	7	7	5	5	5	5	5	4	5	5	5	5
938	2024-02-25 21:20:14	2024-02-25 21:36:16	anonymous	0	0	5	0	5	0	0	6	6	3	2	2	5	6	6	6	6	2	4	2	6	6	7	6	6	3	5	5	5	3	5	5	5	5	5
939	2024-02-25 21:51:59	2024-02-25 21:58:49	anonymous	1	1	0	2	5	3	0	6	6	2	2	1	6	6	4	2	2	6	2	2	4	6	6	7	6	5	5	5	5	5	5	5	4	4	4
940	2024-02-25 21:53:16	2024-02-25 22:06:42	anonymous	0	0	5	0	3	1	0	7	6	2	3	3	5	7	6	7	6	4	6	2	5	5	7	5	5	4	5	5	5	5	4	5	5	4	4
941	2024-02-25 22:14:16	2024-02-25 22:19:24	anonymous	0	0	5	0	5	1	0	1	7	1	1	1	7	2	2	1	1	3	3	2	2	2	2	2	7	3	5	5	5	5	5	5	5	5	5
942	2024-02-25 22:23:35	2024-02-25 22:33:42	anonymous	1	1	0	0	4	3	0	7	6	2	2	2	6	7	7	6	5	6	2	2	5	6	7	7	7	5	5	5	5	4	5	5	5	5	4
943	2024-02-25 22:35:15	2024-02-25 22:45:31	anonymous	1	1	0	0	2	3	0	2	5	5	5	5	6	6	5	3	5	5	5	2	6	6	6	6	3	3	3	4	2	3	3	4	3	3	4
944	2024-02-25 23:12:13	2024-02-25 23:18:47	anonymous	1	1	5	0	3	4	0	7	7	1	1	1	7	7	7	7	7	6	6	1	7	7	7	7	7	5	5	5	5	5	5	5	5	5	5
945	2024-02-26 05:55:04	2024-02-26 06:01:35	anonymous	0	0	1	0	2	1	0	2	6	2	1	3	1	7	7	6	6	2	6	2	2	6	6	6	4	5	5	5	5	5	5	5	5	5	5
946	2024-02-26 06:48:44	2024-02-26 07:00:48	anonymous	1	1	5	0	5	3	0	7	6	1	1	1	7	7	6	7	7	6	4	1	6	7	7	7	7	4	5	5	5	5	5	5	5	5	5
947	2024-02-26 07:23:06	2024-02-26 07:29:36	anonymous	0	0	5	0	3	0	0	2	7	5	5	6	2	5	2	6	7	6	7	6	2	2	2	2	2	3	4	5	5	3	3	2	3	3	3
948	2024-02-26 07:22:01	2024-02-26 07:30:36	anonymous	0	0	5	2	1	0	0	1	1	7	7	6	1	2	1	2	4	5	5	7	1	7	1	2	2	4	4	2	2	4	5	2	3	5	3
949	2024-02-26 07:27:07	2024-02-26 07:32:36	anonymous	0	0	5	0	1	0	0	1	7	6	7	6	2	7	1	2	3	6	7	7	2	2	1	5	1	2	3	2	2	4	4	2	3	4	2
950	2024-02-26 07:40:19	2024-02-26 07:44:04	anonymous	0	1	3	0	2	4	0	6	6	2	2	2	6	4	6	6	6	3	6	2	5	3	6	6	5	3	3	3	4	4	4	3	3	3	3
951	2024-02-26 07:48:14	2024-02-26 07:51:43	anonymous	0	2	4	2	0	4	1	6	6	5	5	5	6	6	6	6	5	2	6	5	6	7	6	6	6	4	4	4	4	4	4	4	4	4	4
952	2024-02-26 09:27:31	2024-02-26 09:32:16	anonymous	0	0	0	0	3	0	0	6	7	1	1	1	7	7	7	7	7	1	1	1	7	7	7	7	7	5	5	5	5	5	5	5	5	5	5
953	2024-02-26 09:28:37	2024-02-26 09:33:11	anonymous	0	0	0	0	4	1	0	4	5	1	1	1	7	7	7	7	7	1	6	1	7	7	7	7	7	4	4	5	5	5	5	5	5	5	5
954	2024-02-26 09:28:31	2024-02-26 09:34:01	anonymous	0	0	5	0	4	1	0	7	6	1	1	1	7	2	6	7	4	2	4	1	4	2	6	7	6	5	5	5	5	5	5	5	5	5	5
955	2024-02-26 09:33:31	2024-02-26 09:40:16	anonymous	0	0	0	0	3	0	0	6	7	1	1	1	7	7	7	7	7	1	7	1	6	7	7	7	7	5	5	5	5	5	5	5	5	5	5
956	2024-02-26 09:39:29	2024-02-26 09:45:39	anonymous	0	0	0	0	4	1	0	7	7	1	1	1	7	7	7	7	7	1	1	1	7	7	7	7	7	5	5	5	5	5	5	5	5	5	5
957	2024-02-26 09:34:38	2024-02-26 09:45:43	anonymous	0	0	0	0	4	0	0	7	7	1	1	1	7	7	7	2	4	7	2	1	4	7	7	7	7	5	5	5	5	5	5	5	5	4	5
958	2024-02-26 09:34:15	2024-02-26 09:46:05	anonymous	0	0	0	0	4	1	0	6	7	1	1	1	6	6	6	6	6	6	6	1	6	7	7	7	7	5	5	5	5	5	5	5	5	5	5
959	2024-02-26 09:51:30	2024-02-26 09:55:38	anonymous	0	2	0	2	3	1	0	2	6	4	2	6	7	4	4	6	6	2	2	4	4	3	7	6	6	4	4	4	5	3	3	3	4	5	5
960	2024-02-26 09:59:41	2024-02-26 10:10:46	anonymous	0	0	0	0	3	1	0	7	6	1	1	1	7	7	7	7	5	6	6	1	7	7	7	7	7	5	5	5	5	5	5	5	5	5	5
961	2024-02-26 10:06:31	2024-02-26 10:16:22	anonymous	0	0	0	0	5	0	0	7	7	1	1	1	7	7	7	7	6	6	2	1	7	1	7	7	7	5	5	5	5	5	5	5	5	5	5
962	2024-02-26 10:10:39	2024-02-26 10:17:22	anonymous	0	0	0	2	5	0	0	7	6	1	1	2	6	6	6	6	5	3	5	1	6	6	7	6	7	5	5	5	5	3	3	5	5	5	3
963	2024-02-26 10:14:05	2024-02-26 10:19:09	anonymous	0	0	0	0	5	1	0	3	5	3	3	3	4	4	4	4	4	2	4	2	4	2	2	2	4	5	5	5	4	4	4	5	4	4	4
964	2024-02-26 10:21:07	2024-02-26 10:28:27	anonymous	0	0	0	0	5	1	0	6	4	2	2	2	7	6	7	7	6	5	6	2	6	6	6	7	6	4	5	5	4	5	4	5	5	5	4
965	2024-02-26 10:26:27	2024-02-26 10:32:41	anonymous	0	0	0	0	4	1	0	6	6	2	2	2	6	6	6	6	2	2	2	2	6	6	6	6	6	5	5	5	5	5	5	5	5	5	5
966	2024-02-26 09:38:37	2024-02-26 10:34:13	anonymous	0	0	0	0	4	0	0	6	6	2	2	2	6	6	6	4	6	4	4	2	6	4	6	6	6	5	5	5	5	5	5	5	5	5	5
967	2024-02-26 10:03:17	2024-02-26 10:35:35	anonymous	0	0	0	0	3	1	0	6	7	1	1	1	7	6	6	6	6	2	6	1	1	6	7	7	7	5	5	5	5	5	5	5	5	5	5
968	2024-02-26 10:29:05	2024-02-26 10:37:49	anonymous	0	0	0	0	5	1	0	7	6	1	1	1	7	7	7	7	7	1	3	1	7	7	7	7	7	4	4	5	5	4	4	5	4	5	4
969	2024-02-26 10:37:44	2024-02-26 10:43:12	anonymous	0	0	0	0	4	1	0	7	7	7	7	7	7	7	7	7	6	2	2	2	7	7	7	7	7	1	1	5	5	5	5	5	5	5	5
970	2024-02-26 10:37:53	2024-02-26 10:44:32	anonymous	0	0	0	0	4	1	0	6	6	2	2	2	6	6	6	4	2	2	4	2	2	6	6	6	6	4	5	5	5	5	5	5	5	4	4
971	2024-02-26 10:35:46	2024-02-26 10:44:40	anonymous	0	0	0	1	3	0	0	7	7	1	1	1	6	6	7	7	1	1	6	1	7	7	7	7	7	2	5	5	5	5	5	5	4	5	5
972	2024-02-26 10:37:30	2024-02-26 10:44:41	anonymous	0	0	0	0	4	1	0	7	7	1	1	1	7	7	7	4	1	2	4	1	1	7	7	7	7	5	5	5	5	5	5	5	5	4	4
973	2024-02-26 10:40:26	2024-02-26 10:51:26	anonymous	0	0	0	0	3	0	0	4	2	2	2	2	6	2	2	2	6	6	2	2	2	5	6	6	6	5	5	5	5	5	5	5	5	5	5
974	2024-02-26 10:43:46	2024-02-26 10:52:15	anonymous	0	1	0	0	1	1	0	7	7	2	2	2	6	7	7	7	6	2	2	2	7	7	7	7	6	5	5	5	5	5	5	5	3	5	5
975	2024-02-26 10:41:41	2024-02-26 10:57:45	anonymous	0	0	0	0	3	1	0	6	6	2	2	2	6	6	2	2	4	4	2	2	2	2	6	2	6	4	5	5	5	5	5	5	5	5	5
976	2024-02-26 10:59:33	2024-02-26 11:02:12	anonymous	0	0	0	0	1	1	0	7	7	1	1	1	7	6	6	6	6	6	6	2	6	6	7	6	7	5	5	5	5	5	5	5	5	5	5
977	2024-02-26 10:03:53	2024-02-26 11:10:22	anonymous	0	0	0	0	5	1	0	7	7	1	1	1	7	7	5	7	7	4	6	1	4	7	7	6	7	5	5	5	5	5	5	5	5	5	5
978	2024-02-26 11:04:15	2024-02-26 11:11:35	anonymous	0	0	5	0	5	1	0	7	7	1	1	1	7	1	7	7	7	2	2	1	7	7	7	7	7	5	4	5	5	5	5	5	5	5	5
979	2024-02-26 11:06:25	2024-02-26 11:22:04	anonymous	0	1	0	0	1	2	0	7	7	1	1	1	7	7	7	7	6	2	2	1	7	7	7	7	7	1	5	5	4	4	4	5	4	4	4
980	2024-02-26 11:22:42	2024-02-26 11:31:08	anonymous	0	0	0	0	4	1	0	6	6	2	2	2	6	6	6	6	6	6	6	2	2	6	6	6	6	4	4	4	4	4	4	5	5	4	4
981	2024-02-26 11:23:05	2024-02-26 11:33:42	anonymous	0	0	4	1	5	1	0	7	6	1	1	1	6	2	6	6	2	2	2	2	6	6	6	7	6	4	5	5	5	4	5	5	5	5	4
982	2024-02-26 11:32:41	2024-02-26 11:44:05	anonymous	0	0	0	0	4	1	0	7	7	1	1	1	7	7	7	7	7	1	1	1	1	7	7	7	7	5	5	5	5	3	3	5	5	5	5
983	2024-02-26 12:28:22	2024-02-26 12:35:51	anonymous	0	0	0	0	3	0	0	4	6	1	1	2	6	6	6	2	6	6	1	4	7	6	7	7	6	3	4	5	3	4	4	3	5	3	3
984	2024-02-26 09:42:51	2024-02-26 12:48:54	anonymous	0	0	0	0	5	0	0	7	7	1	1	1	6	7	7	6	6	7	2	7	6	6	6	7	6	4	5	5	5	5	5	5	5	5	5
985	2024-02-26 12:30:31	2024-02-26 13:15:36	anonymous	0	0	5	0	5	1	0	6	6	1	2	2	7	6	6	6	6	6	7	2	6	6	6	6	4	4	4	5	5	4	4	5	4	4	3
986	2024-02-26 12:41:12	2024-02-26 13:28:42	anonymous	0	0	0	0	4	1	0	7	7	1	1	1	7	6	2	2	2	2	2	2	6	7	7	6	6	5	4	5	5	4	4	5	5	5	5
987	2024-02-26 13:34:07	2024-02-26 13:39:03	anonymous	0	0	0	0	4	1	0	2	5	5	5	2	2	6	2	2	2	6	7	2	2	1	3	2	2	3	3	3	3	3	3	4	5	5	5
988	2024-02-26 13:34:30	2024-02-26 13:39:10	anonymous	0	0	0	0	3	0	0	7	7	1	1	1	7	7	7	6	7	1	7	1	6	7	7	7	7	5	5	5	5	5	5	5	5	5	5
989	2024-02-26 13:48:46	2024-02-26 13:53:25	anonymous	0	1	6	0	5	4	1	6	6	1	1	1	7	6	6	7	6	6	6	1	7	6	7	7	7	4	4	5	5	3	4	5	4	3	4
990	2024-02-26 14:00:38	2024-02-26 14:03:10	anonymous	0	2	0	0	4	2	0	1	2	6	6	4	1	6	2	1	2	2	2	6	2	2	2	2	2	3	3	3	3	3	3	3	3	3	3
991	2024-02-26 14:27:32	2024-02-26 14:33:01	anonymous	0	0	5	0	3	0	0	7	7	2	2	2	7	6	7	5	6	3	2	1	6	6	7	7	7	5	5	5	5	5	5	5	5	5	5
992	2024-02-26 14:31:28	2024-02-26 14:39:28	anonymous	0	0	5	0	5	0	0	7	6	1	1	1	7	7	7	6	4	1	4	1	7	6	7	7	5	4	4	5	5	4	4	5	5	5	5
993	2024-02-26 14:35:11	2024-02-26 14:41:33	anonymous	0	0	5	0	2	0	0	6	6	2	1	1	7	6	6	6	6	6	6	2	7	7	7	6	6	5	5	5	5	5	5	5	4	4	4
994	2024-02-26 14:34:58	2024-02-26 14:45:43	anonymous	0	1	5	0	2	0	0	7	7	1	1	1	7	7	7	7	7	7	4	1	6	7	7	7	7	4	4	4	4	4	5	5	5	4	4
995	2024-02-26 14:33:11	2024-02-26 14:49:10	anonymous	0	0	5	0	5	0	0	7	6	1	2	2	7	7	6	2	6	2	6	1	2	6	7	7	6	5	5	5	5	5	5	5	5	5	5
996	2024-02-26 14:50:08	2024-02-26 14:54:32	anonymous	0	0	5	0	4	0	0	7	7	1	1	1	7	7	6	2	2	1	2	2	2	2	7	7	6	5	5	5	5	5	5	5	5	5	5
997	2024-02-26 15:04:53	2024-02-26 15:10:46	anonymous	1	1	5	0	4	2	0	1	5	1	1	1	4	4	4	6	7	6	4	4	6	2	6	5	5	4	4	4	4	5	5	4	4	4	4
998	2024-02-26 15:13:15	2024-02-26 15:19:21	anonymous	0	0	5	0	2	0	0	6	2	2	2	2	6	6	6	6	6	4	4	2	6	7	7	7	5	5	5	5	4	5	5	5	5	4	3
999	2024-02-26 15:13:54	2024-02-26 15:25:39	anonymous	0	0	5	1	4	0	0	7	1	1	2	2	6	6	4	6	1	3	1	1	1	7	7	7	7	5	5	5	5	4	5	5	5	5	5
1000	2024-02-26 15:08:51	2024-02-26 15:26:34	anonymous	0	0	5	0	2	0	0	7	7	1	1	1	7	7	7	7	7	7	7	1	7	7	7	7	7	5	5	5	5	5	5	5	5	5	5
1001	2024-02-26 15:05:09	2024-02-26 15:48:05	anonymous	0	0	0	0	3	1	0	7	7	1	1	1	7	7	7	6	5	7	1	1	1	6	7	7	7	5	5	5	5	5	5	5	5	5	5
1002	2024-02-26 15:47:28	2024-02-26 16:19:39	anonymous	0	0	5	0	2	0	0	6	4	2	2	2	6	6	6	6	6	3	5	2	6	6	7	6	6	5	5	5	5	5	4	5	4	4	5
1003	2024-02-26 16:49:07	2024-02-26 16:56:14	anonymous	0	1	0	0	1	2	0	6	7	2	2	2	6	6	6	6	5	5	3	2	7	6	7	7	7	4	5	5	5	5	5	5	4	5	4
1004	2024-02-26 18:54:35	2024-02-26 18:59:28	anonymous	0	0	0	0	5	2	0	6	6	1	2	1	6	6	4	4	6	6	6	1	2	6	6	7	6	3	5	5	5	5	5	4	5	4	3
1005	2024-02-26 19:45:50	2024-02-26 19:53:05	anonymous	0	0	5	0	2	0	0	7	6	2	2	2	1	2	2	2	4	3	2	1	2	5	5	6	5	5	5	5	5	5	5	5	5	5	5
1006	2024-02-26 20:15:30	2024-02-26 20:19:09	anonymous	0	0	0	0	0	2	0	6	6	2	2	2	6	2	6	4	4	4	4	4	4	7	6	4	6	5	5	5	5	5	5	5	5	5	5
1007	2024-02-26 20:23:05	2024-02-26 21:08:57	anonymous	0	0	0	0	3	0	0	7	7	1	1	1	7	7	7	4	1	6	5	1	7	7	7	7	7	3	5	5	5	5	5	5	5	5	5
1008	2024-02-27 09:38:58	2024-02-27 09:47:39	anonymous	0	0	6	0	4	3	0	5	6	1	1	1	6	6	6	5	6	4	4	1	5	7	5	6	6	3	4	4	3	4	4	4	4	4	4
1009	2024-02-27 10:15:20	2024-02-27 10:25:34	anonymous	1	1	0	0	1	2	0	7	7	1	1	1	7	7	7	7	1	7	1	1	7	7	7	7	7	1	1	5	5	5	5	5	5	5	5
1010	2024-02-27 10:15:39	2024-02-27 10:37:28	anonymous	0	1	0	1	4	2	0	6	6	2	6	2	6	6	6	6	6	5	6	2	6	5	6	6	6	4	5	5	5	5	5	5	5	5	4
1011	2024-02-27 10:41:06	2024-02-27 10:44:51	anonymous	1	1	0	2	2	2	0	6	6	2	2	2	6	2	6	4	2	2	2	2	2	4	6	6	6	4	5	4	4	5	5	5	5	5	3
1012	2024-02-27 10:43:40	2024-02-27 10:51:20	anonymous	1	1	0	1	2	2	0	7	6	1	1	1	7	7	7	4	4	4	3	1	4	6	7	7	7	5	5	5	5	5	5	5	5	5	5
1013	2024-02-27 10:56:25	2024-02-27 11:00:25	anonymous	1	1	0	0	2	2	0	7	6	2	2	2	6	7	7	7	6	6	4	2	4	7	6	7	6	5	4	5	5	5	5	4	3	5	4
1014	2024-02-27 11:15:48	2024-02-27 11:24:36	anonymous	1	1	0	0	5	2	0	7	7	1	1	1	7	7	7	6	6	4	2	1	1	6	7	7	6	5	5	5	5	5	5	4	5	4	4
1015	2024-02-27 11:32:41	2024-02-27 11:35:51	anonymous	1	1	0	2	4	2	0	7	6	1	1	1	7	6	7	6	7	6	2	1	5	6	7	7	7	4	5	5	5	5	4	5	5	5	5
1016	2024-02-27 11:28:30	2024-02-27 11:39:28	anonymous	0	0	6	2	3	0	0	7	4	1	1	1	7	6	7	6	4	5	4	1	7	7	7	7	7	5	5	5	5	5	5	5	5	5	5
1017	2024-02-27 11:36:10	2024-02-27 11:43:54	anonymous	1	1	0	0	3	2	0	7	6	2	2	2	6	5	5	4	7	6	3	1	6	6	6	7	6	4	5	4	5	5	5	5	5	5	4
1018	2024-02-27 11:44:07	2024-02-27 12:02:56	anonymous	0	0	6	0	5	2	0	7	6	2	2	2	5	5	5	3	3	4	4	3	3	5	6	6	5	4	5	5	5	4	5	5	4	4	3
1019	2024-02-27 12:03:32	2024-02-27 12:09:40	anonymous	0	0	0	0	4	2	0	6	7	2	1	2	6	6	6	5	5	7	3	6	6	5	7	7	6	4	5	5	5	5	5	4	5	5	5
1020	2024-02-27 12:18:04	2024-02-27 12:21:38	anonymous	0	1	0	0	3	2	0	6	7	2	2	2	6	6	6	6	6	6	2	2	6	6	6	6	6	4	4	4	4	5	5	5	5	4	4
1021	2024-02-27 12:27:27	2024-02-27 12:33:25	anonymous	0	0	0	0	3	2	0	7	7	1	1	1	7	7	7	7	1	1	1	1	7	7	7	7	7	4	4	4	4	4	4	4	3	4	4
1022	2024-02-27 12:36:03	2024-02-27 12:43:23	anonymous	1	0	6	0	4	2	0	7	4	1	3	1	7	6	6	4	5	1	4	4	4	4	7	4	5	4	5	4	4	4	4	3	4	3	4
1023	2024-02-27 13:14:47	2024-02-27 13:19:40	anonymous	0	0	0	0	1	2	0	7	7	1	2	2	7	7	7	7	2	3	3	1	7	7	7	6	7	5	5	5	5	5	5	5	5	5	5
1024	2024-02-27 13:08:09	2024-02-27 13:30:04	anonymous	0	0	5	0	1	0	0	7	6	1	1	1	7	4	7	5	1	2	4	1	5	6	7	6	7	5	5	5	5	5	5	5	5	5	5
1025	2024-02-27 14:47:35	2024-02-27 14:52:30	anonymous	1	1	0	0	1	2	0	7	7	1	1	1	7	7	7	6	2	7	4	1	7	7	7	7	7	5	5	5	5	5	5	5	5	5	5
1026	2024-02-27 14:45:38	2024-02-27 15:49:58	anonymous	1	1	0	0	5	2	0	7	7	1	1	1	7	7	7	6	6	1	6	1	1	7	7	7	7	4	5	5	5	4	4	5	4	5	4
1027	2024-02-27 15:50:29	2024-02-27 15:54:34	anonymous	1	1	0	1	1	2	0	7	7	7	7	7	7	7	7	7	7	7	7	7	7	7	7	7	7	5	5	5	5	5	5	5	5	5	5
1028	2024-02-27 16:26:20	2024-02-27 16:28:09	anonymous	0	0	0	0	4	2	0	7	7	7	7	7	7	7	7	7	7	7	7	7	7	7	7	7	7	5	5	5	5	5	5	5	5	5	5
1029	2024-02-27 16:32:08	2024-02-27 16:39:23	anonymous	1	1	0	0	5	2	0	7	7	1	1	1	7	3	7	7	2	3	6	1	7	7	7	7	7	5	5	5	5	5	5	5	5	5	5
1030	2024-02-27 17:00:41	2024-02-27 17:07:54	anonymous	1	0	0	2	3	2	0	7	6	1	1	1	7	6	6	6	6	2	2	1	2	7	7	7	7	5	5	5	5	5	3	5	4	4	5
1031	2024-02-27 22:03:42	2024-02-27 22:07:53	anonymous	1	2	0	2	2	2	0	7	6	2	1	2	6	4	5	3	1	4	2	2	4	5	7	5	5	4	5	5	4	4	4	5	5	5	4
1032	2024-02-28 06:50:50	2024-02-28 06:56:55	anonymous	0	0	0	2	5	4	1	6	7	1	1	2	6	6	6	7	6	6	5	2	6	7	7	7	7	5	5	5	5	5	5	5	5	5	5
1033	2024-02-28 14:05:38	2024-02-28 14:12:46	anonymous	0	0	5	0	1	0	0	7	7	1	1	1	7	7	7	7	6	2	2	1	7	7	7	7	7	5	5	5	5	5	5	5	5	5	5
1034	2024-03-02 09:55:59	2024-03-02 09:59:36	anonymous	0	2	6	0	2	1	0	4	6	1	3	1	1	1	4	4	5	1	1	4	4	6	6	7	7	5	5	5	5	5	5	5	5	5	5
1035	2024-03-02 10:21:24	2024-03-02 10:26:29	anonymous	0	0	6	0	5	1	0	5	6	2	2	2	5	6	6	3	2	6	2	2	2	2	6	6	2	5	5	5	5	5	5	5	5	5	5
1036	2024-03-02 10:42:52	2024-03-02 10:50:19	anonymous	0	2	6	0	5	1	0	1	6	1	1	1	7	7	7	7	6	6	6	1	6	6	7	7	7	5	5	5	5	4	4	5	4	4	4
1037	2024-03-02 20:57:30	2024-03-02 21:02:59	anonymous	0	0	6	2	3	1	0	5	7	1	1	1	7	6	4	3	3	5	1	3	1	1	7	6	7	5	5	5	5	5	5	5	4	5	5
1038	2024-03-04 08:20:09	2024-03-04 08:25:29	anonymous	0	1	4	2	2	4	0	2	2	2	2	2	5	7	6	6	6	6	6	1	6	1	6	6	5	4	4	4	4	5	5	5	5	5	4
1039	2024-03-04 14:33:00	2024-03-04 14:46:53	anonymous	0	0	6	0	4	3	0	6	6	1	1	1	7	6	6	5	6	5	6	1	6	6	6	6	6	5	5	5	5	5	5	5	5	5	5
1040	2024-03-04 15:37:07	2024-03-04 15:41:33	anonymous	0	0	6	0	4	3	0	6	7	1	1	1	7	6	7	6	7	6	6	6	6	6	6	6	6	4	5	5	4	4	5	5	5	5	5
1041	2024-03-04 15:33:21	2024-03-04 15:45:00	anonymous	0	2	6	0	1	3	0	4	1	2	2	2	4	5	3	2	3	1	1	1	6	4	5	7	6	4	4	4	4	4	4	4	4	4	4
1042	2024-03-04 14:27:09	2024-03-04 17:12:22	anonymous	0	1	6	0	5	3	0	7	6	1	1	1	6	6	6	7	7	2	7	2	7	7	7	7	7	2	3	5	3	5	5	4	5	5	3
1043	2024-03-04 19:04:23	2024-03-04 19:11:48	anonymous	0	1	6	2	5	3	0	6	6	2	2	2	6	6	4	4	4	4	2	4	4	2	6	6	4	3	3	3	3	4	4	3	4	5	3
